# Supplementary material for: Fmrp Interacts with Adar and Regulates RNA Editing, Synaptic Density and Locomotor Activity in Zebrafish
Source: PLoS Genet. 2015 Dec 4;11(12):e1005702. doi: 10.1371/journal.pgen.1005702 (PMC4670233; doi:10.1371/journal.pgen.1005702)
Supplement: S1 Table — The genomic location, strand, and sequence triplet of all HE sites detected. (TXT) [file pgen.1005702.s003.txt]

Chr	Location	Location	Strand	Sequence triplet
chr1	100079	100080	+	TAA	1
chr1	100083	100084	+	TAT	1
chr1	100093	100094	+	TAA	2
chr1	100094	100095	+	AAT	1
chr1	100123	100124	+	AAA	1
chr1	100124	100125	+	AAA	1
chr1	100125	100126	+	AAG	1
chr1	100134	100135	+	AAA	1
chr1	100135	100136	+	AAG	2
chr1	100149	100150	+	CAC	1
chr1	100151	100152	+	CAT	2
chr1	100160	100161	+	TAG	3
chr1	100175	100176	+	TAT	3
chr1	100195	100196	+	TAT	3
chr1	100197	100198	+	TAT	3
chr1	100200	100201	+	TAC	6
chr1	100202	100203	+	CAC	4
chr1	100208	100209	+	AAA	6
chr1	100209	100210	+	AAC	5
chr1	100218	100219	+	TAA	1
chr1	100219	100220	+	AAT	2
chr1	100221	100222	+	TAA	1
chr1	100222	100223	+	AAA	1
chr1	100234	100235	+	AAT	1
chr1	100236	100237	+	TAA	1
chr1	100243	100244	+	TAT	3
chr1	100248	100249	+	TAC	1
chr1	100264	100265	+	TAT	1
chr1	100271	100272	+	TAT	2
chr1	100273	100274	+	TAC	1
chr1	100278	100279	+	TAT	1
chr1	100283	100284	+	TAT	2
chr1	100288	100289	+	CAA	2
chr1	100289	100290	+	AAA	4
chr1	100297	100298	+	CAA	1
chr1	100298	100299	+	AAA	2
chr1	100299	100300	+	AAT	3
chr1	100304	100305	+	CAG	3
chr1	100307	100308	+	TAA	14
chr1	100308	100309	+	AAA	18
chr1	100309	100310	+	AAA	7
chr1	100310	100311	+	AAT	14
chr1	100314	100315	+	CAC	4
chr1	100322	100323	+	TAA	11
chr1	100323	100324	+	AAA	8
chr1	100324	100325	+	AAC	4
chr1	100329	100330	+	TAG	10
chr1	100337	100338	+	AAT	4
chr1	100341	100342	+	TAC	9
chr1	100343	100344	+	CAA	6
chr1	100344	100345	+	AAC	28
chr1	100346	100347	+	CAT	7
chr1	100349	100350	+	CAG	43
chr1	100351	100352	+	GAA	14
chr1	100352	100353	+	AAG	20
chr1	100357	100358	+	GAC	5
chr1	100359	100360	+	CAG	35
chr1	100361	100362	+	GAG	3
chr1	100364	100365	+	CAG	23
chr1	100366	100367	+	GAG	12
chr1	100368	100369	+	GAT	2
chr1	100371	100372	+	CAA	35
chr1	100372	100373	+	AAC	29
chr1	100374	100375	+	CAT	6
chr1	100379	100380	+	CAT	1
chr1	100381	100382	+	TAA	36
chr1	100382	100383	+	AAT	30
chr1	100391	100392	+	CAG	9
chr1	100399	100400	+	CAC	1
chr1	100403	100404	+	TAA	1
chr1	100405	100406	+	AAC	2
chr1	100407	100408	+	CAC	2
chr1	100410	100411	+	TAA	5
chr1	100412	100413	+	AAC	1
chr1	100414	100415	+	CAC	2
chr1	100419	100420	+	AAA	1
chr1	100420	100421	+	AAC	3
chr1	10153390	10153391	-	TTA	1
chr1	10153404	10153405	-	ATT	1
chr1	10153412	10153413	-	TTT	1
chr1	10153422	10153423	-	ATT	1
chr1	10153437	10153438	-	TTA	1
chr1	1022096	1022097	-	GTT	1
chr1	1022099	1022100	-	GTG	1
chr1	1022122	1022123	-	GTA	1
chr1	1022129	1022130	-	ATA	1
chr1	1022131	1022132	-	ATG	1
chr1	1023461	1023462	-	ATC	1
chr1	1023480	1023481	-	CTG	1
chr1	1023491	1023492	-	GTG	1
chr1	1023502	1023503	-	CTG	1
chr1	10307550	10307551	-	CTA	1
chr1	10307556	10307557	-	TTA	1
chr1	10307568	10307569	-	ATT	1
chr1	10307569	10307570	-	TTA	1
chr1	10356805	10356806	-	CTA	1
chr1	10356837	10356838	-	TTG	1
chr1	10356841	10356842	-	GTT	1
chr1	10356842	10356843	-	TTT	1
chr1	10356843	10356844	-	TTG	1
chr1	10356852	10356853	-	CTG	1
chr1	10356864	10356865	-	GTA	1
chr1	10374868	10374869	+	TAT	1
chr1	10374884	10374885	+	TAC	1
chr1	10374888	10374889	+	CAG	1
chr1	10374891	10374892	+	CAG	1
chr1	10374903	10374904	+	CAG	1
chr1	10374906	10374907	+	CAG	1
chr1	10374910	10374911	+	AAC	1
chr1	10374914	10374915	+	CAA	1
chr1	10374915	10374916	+	AAC	1
chr1	10374917	10374918	+	CAC	1
chr1	10374923	10374924	+	GAA	1
chr1	10424580	10424581	+	TAT	1
chr1	10424584	10424585	+	TAA	1
chr1	10424585	10424586	+	AAA	1
chr1	10424586	10424587	+	AAT	1
chr1	10424604	10424605	+	TAG	1
chr1	10424609	10424610	+	AAA	1
chr1	10424610	10424611	+	AAC	1
chr1	10424613	10424614	+	AAT	1
chr1	10670170	10670171	-	CTA	1
chr1	10670175	10670176	-	CTA	1
chr1	10670187	10670188	-	CTG	1
chr1	10670206	10670207	-	TTT	1
chr1	10670207	10670208	-	TTG	1
chr1	10670211	10670212	-	CTA	1
chr1	1080770	1080771	+	CAC	1
chr1	1080794	1080795	+	TAC	1
chr1	1080817	1080818	+	CAC	1
chr1	1080820	1080821	+	AAC	1
chr1	10914655	10914656	+	CAG	1
chr1	10914667	10914668	+	CAG	1
chr1	10914704	10914705	+	TAC	1
chr1	10914708	10914709	+	CAG	1
chr1	10915626	10915627	+	CAT	1
chr1	10915634	10915635	+	CAA	1
chr1	10915635	10915636	+	AAA	1
chr1	10915641	10915642	+	AAT	1
chr1	10915663	10915664	+	CAG	1
chr1	10953562	10953563	-	GTT	1
chr1	10953563	10953564	-	TTT	1
chr1	10953564	10953565	-	TTG	1
chr1	10953589	10953590	-	ATT	1
chr1	10953590	10953591	-	TTT	1
chr1	10953637	10953638	-	CTA	5
chr1	10953639	10953640	-	ATA	4
chr1	10953647	10953648	-	ATT	4
chr1	10953653	10953654	-	ATA	1
chr1	10953657	10953658	-	CTA	2
chr1	10953666	10953667	-	CTG	3
chr1	10953673	10953674	-	GTA	1
chr1	10953681	10953682	-	GTG	1
chr1	10954170	10954171	-	TTT	2
chr1	10954171	10954172	-	TTA	1
chr1	10954176	10954177	-	TTA	1
chr1	10954183	10954184	-	ATT	2
chr1	10954189	10954190	-	CTA	2
chr1	10954191	10954192	-	ATA	1
chr1	10954198	10954199	-	ATG	1
chr1	10954202	10954203	-	CTT	1
chr1	10954203	10954204	-	TTT	1
chr1	10955094	10955095	-	ATT	1
chr1	10955108	10955109	-	TTT	1
chr1	10955122	10955123	-	GTC	1
chr1	10955138	10955139	-	ATT	1
chr1	10955152	10955153	-	ATA	1
chr1	10956712	10956713	-	ATA	1
chr1	10956723	10956724	-	CTT	1
chr1	10956724	10956725	-	TTG	1
chr1	10956731	10956732	-	GTT	1
chr1	10956741	10956742	-	CTG	1
chr1	10956750	10956751	-	CTG	1
chr1	10964496	10964497	-	TTA	1
chr1	10964509	10964510	-	GTT	3
chr1	10964510	10964511	-	TTA	4
chr1	10964517	10964518	-	ATT	2
chr1	10964518	10964519	-	TTT	2
chr1	10964522	10964523	-	CTA	2
chr1	10964532	10964533	-	CTA	3
chr1	10964626	10964627	-	ATT	2
chr1	10964650	10964651	-	ATT	5
chr1	10964651	10964652	-	TTT	4
chr1	10964652	10964653	-	TTT	6
chr1	10964653	10964654	-	TTT	5
chr1	10964654	10964655	-	TTT	9
chr1	10964655	10964656	-	TTG	1
chr1	10964661	10964662	-	CTT	6
chr1	10964662	10964663	-	TTA	3
chr1	10964668	10964669	-	ATG	17
chr1	10964672	10964673	-	CTA	8
chr1	10964675	10964676	-	ATA	8
chr1	10964683	10964684	-	CTA	30
chr1	10964689	10964690	-	ATA	29
chr1	10964692	10964693	-	GTC	3
chr1	10964697	10964698	-	CTT	15
chr1	10964698	10964699	-	TTG	5
chr1	10964702	10964703	-	CTA	23
chr1	10964738	10964739	-	CTA	2
chr1	10964741	10964742	-	ATA	4
chr1	10964775	10964776	-	ATC	1
chr1	10964816	10964817	-	ATC	1
chr1	10964826	10964827	-	TTG	3
chr1	10964833	10964834	-	CTA	6
chr1	10964838	10964839	-	CTA	13
chr1	10964841	10964842	-	GTT	13
chr1	10964842	10964843	-	TTT	7
chr1	10964843	10964844	-	TTT	1
chr1	10964849	10964850	-	CTA	11
chr1	10964851	10964852	-	ATT	4
chr1	10964860	10964861	-	GTG	2
chr1	10964863	10964864	-	CTT	1
chr1	10965348	10965349	-	CTC	1
chr1	10965358	10965359	-	ATG	1
chr1	10965373	10965374	-	TTT	1
chr1	10965379	10965380	-	ATA	1
chr1	10965626	10965627	-	GTA	1
chr1	10965633	10965634	-	CTC	24
chr1	10965640	10965641	-	ATG	7
chr1	10965644	10965645	-	CTA	13
chr1	10965646	10965647	-	ATT	1
chr1	10965647	10965648	-	TTA	1
chr1	10965651	10965652	-	ATT	6
chr1	10965652	10965653	-	TTT	5
chr1	10965653	10965654	-	TTT	3
chr1	10965654	10965655	-	TTC	4
chr1	10965658	10965659	-	CTG	1
chr1	10965665	10965666	-	CTC	17
chr1	10965673	10965674	-	GTT	6
chr1	10965674	10965675	-	TTT	2
chr1	10965675	10965676	-	TTT	3
chr1	10965676	10965677	-	TTA	3
chr1	10965685	10965686	-	CTG	18
chr1	10965687	10965688	-	GTC	4
chr1	10965689	10965690	-	CTT	93
chr1	10965690	10965691	-	TTT	112
chr1	10965691	10965692	-	TTG	83
chr1	10965693	10965694	-	GTT	61
chr1	10965694	10965695	-	TTT	56
chr1	10965695	10965696	-	TTA	35
chr1	10965699	10965700	-	ATG	79
chr1	10965703	10965704	-	CTA	9
chr1	10965705	10965706	-	ATT	16
chr1	10965706	10965707	-	TTA	16
chr1	10965714	10965715	-	CTA	43
chr1	10965716	10965717	-	ATT	30
chr1	10965717	10965718	-	TTA	25
chr1	10965721	10965722	-	ATA	14
chr1	10965729	10965730	-	ATG	1
chr1	10965731	10965732	-	GTT	13
chr1	10965732	10965733	-	TTT	9
chr1	10965733	10965734	-	TTG	2
chr1	10965736	10965737	-	CTG	2
chr1	10965747	10965748	-	GTA	4
chr1	11098864	11098865	-	ATT	1
chr1	11098865	11098866	-	TTA	1
chr1	11098867	11098868	-	ATG	1
chr1	11098881	11098882	-	GTT	1
chr1	11098882	11098883	-	TTA	1
chr1	11098889	11098890	-	GTC	1
chr1	11098892	11098893	-	ATG	1
chr1	11182561	11182562	+	AAG	2
chr1	11182571	11182572	+	AAG	13
chr1	11182573	11182574	+	GAA	8
chr1	11182574	11182575	+	AAA	8
chr1	11182575	11182576	+	AAG	3
chr1	11182580	11182581	+	CAA	4
chr1	11182581	11182582	+	AAG	11
chr1	11182583	11182584	+	GAT	1
chr1	11182590	11182591	+	TAA	4
chr1	11182591	11182592	+	AAT	11
chr1	11182596	11182597	+	AAT	1
chr1	11182601	11182602	+	AAA	1
chr1	11182603	11182604	+	AAG	1
chr1	11182612	11182613	+	TAA	1
chr1	11182633	11182634	+	CAT	1
chr1	11182653	11182654	+	AAA	1
chr1	11182657	11182658	+	TAC	1
chr1	11182678	11182679	+	CAG	1
chr1	11182683	11182684	+	TAC	1
chr1	11182943	11182944	+	TAA	1
chr1	11182985	11182986	+	CAT	2
chr1	11182995	11182996	+	AAC	2
chr1	11183000	11183001	+	CAA	2
chr1	11183017	11183018	+	CAC	1
chr1	11183088	11183089	+	AAG	1
chr1	11183093	11183094	+	CAA	2
chr1	11183094	11183095	+	AAG	2
chr1	11183103	11183104	+	TAA	3
chr1	11183104	11183105	+	AAT	4
chr1	11183109	11183110	+	AAT	2
chr1	11183116	11183117	+	AAG	2
chr1	11183122	11183123	+	AAA	1
chr1	11183142	11183143	+	TAA	1
chr1	11183143	11183144	+	AAC	3
chr1	11183150	11183151	+	TAC	1
chr1	11183153	11183154	+	AAT	1
chr1	11183155	11183156	+	TAA	2
chr1	11183156	11183157	+	AAG	3
chr1	11183164	11183165	+	TAA	3
chr1	11183165	11183166	+	AAG	1
chr1	11183370	11183371	+	TAT	2
chr1	11183398	11183399	+	TAG	2
chr1	11183420	11183421	+	TAA	1
chr1	11183424	11183425	+	TAA	2
chr1	11183425	11183426	+	AAT	1
chr1	11183429	11183430	+	AAC	1
chr1	11194657	11194658	+	CAC	1
chr1	11194662	11194663	+	AAA	1
chr1	11194665	11194666	+	CAC	1
chr1	11194668	11194669	+	CAA	1
chr1	11211147	11211148	-	GTT	2
chr1	11211159	11211160	-	ATT	1
chr1	11211160	11211161	-	TTC	1
chr1	11211180	11211181	-	CTG	4
chr1	11211184	11211185	-	ATG	5
chr1	11211186	11211187	-	GTT	4
chr1	11211187	11211188	-	TTT	5
chr1	11211188	11211189	-	TTT	2
chr1	11211189	11211190	-	TTT	1
chr1	11211190	11211191	-	TTG	1
chr1	11211193	11211194	-	ATG	1
chr1	11211200	11211201	-	CTT	1
chr1	11211201	11211202	-	TTT	1
chr1	11211206	11211207	-	CTG	1
chr1	11211208	11211209	-	GTC	1
chr1	11211273	11211274	-	GTT	1
chr1	11211307	11211308	-	GTC	2
chr1	11211310	11211311	-	CTC	1
chr1	11211323	11211324	-	GTT	4
chr1	11211324	11211325	-	TTG	1
chr1	11211360	11211361	-	ATA	3
chr1	11211370	11211371	-	TTC	3
chr1	11211374	11211375	-	GTT	2
chr1	11211375	11211376	-	TTT	2
chr1	11211376	11211377	-	TTT	3
chr1	11211377	11211378	-	TTG	1
chr1	11212151	11212152	-	TTG	3
chr1	11212184	11212185	-	CTT	1
chr1	11212193	11212194	-	CTA	1
chr1	11212195	11212196	-	ATT	3
chr1	11212196	11212197	-	TTA	3
chr1	11212200	11212201	-	ATT	2
chr1	11212201	11212202	-	TTT	2
chr1	11212207	11212208	-	CTG	4
chr1	11212221	11212222	-	TTA	3
chr1	11212248	11212249	-	CTA	3
chr1	11212261	11212262	-	ATT	1
chr1	11212262	11212263	-	TTA	2
chr1	11212573	11212574	-	GTA	1
chr1	11212584	11212585	-	GTC	1
chr1	11212589	11212590	-	ATA	4
chr1	11212607	11212608	-	GTA	4
chr1	11212610	11212611	-	CTG	2
chr1	11212612	11212613	-	GTT	3
chr1	11212613	11212614	-	TTG	1
chr1	11212616	11212617	-	GTG	2
chr1	11212622	11212623	-	CTC	1
chr1	11212635	11212636	-	GTT	5
chr1	11212636	11212637	-	TTG	5
chr1	11212646	11212647	-	CTG	1
chr1	11212651	11212652	-	CTA	1
chr1	11223778	11223779	+	AAC	1
chr1	11223804	11223805	+	TAC	1
chr1	11223808	11223809	+	CAG	1
chr1	11223815	11223816	+	TAC	1
chr1	11224514	11224515	+	CAC	1
chr1	11224519	11224520	+	CAA	1
chr1	11224520	11224521	+	AAG	1
chr1	11224523	11224524	+	AAG	1
chr1	11224542	11224543	+	CAG	1
chr1	11224547	11224548	+	TAG	1
chr1	11224638	11224639	+	AAA	1
chr1	11224639	11224640	+	AAG	1
chr1	11224670	11224671	+	TAA	1
chr1	11224671	11224672	+	AAA	1
chr1	11224672	11224673	+	AAT	1
chr1	11224681	11224682	+	TAG	1
chr1	11435086	11435087	+	TAA	1
chr1	11435088	11435089	+	AAC	1
chr1	11435093	11435094	+	TAA	1
chr1	11435094	11435095	+	AAA	1
chr1	11437927	11437928	-	ATT	2
chr1	11437928	11437929	-	TTA	1
chr1	11437932	11437933	-	CTC	1
chr1	11437936	11437937	-	CTA	2
chr1	11437948	11437949	-	GTT	1
chr1	11437955	11437956	-	TTT	1
chr1	11437956	11437957	-	TTA	2
chr1	11437959	11437960	-	GTT	1
chr1	11437967	11437968	-	TTA	2
chr1	11437971	11437972	-	CTT	2
chr1	11437972	11437973	-	TTA	1
chr1	11438081	11438082	-	CTA	1
chr1	11438101	11438102	-	CTA	1
chr1	11438106	11438107	-	CTG	1
chr1	11438108	11438109	-	GTT	1
chr1	11438109	11438110	-	TTA	1
chr1	11438114	11438115	-	CTG	1
chr1	11459734	11459735	-	ATA	1
chr1	11459747	11459748	-	TTT	1
chr1	11459760	11459761	-	GTG	1
chr1	11459762	11459763	-	GTA	2
chr1	11459769	11459770	-	ATT	2
chr1	11459770	11459771	-	TTA	2
chr1	11459772	11459773	-	ATG	1
chr1	11460461	11460462	-	GTA	2
chr1	11460464	11460465	-	TTT	1
chr1	11460465	11460466	-	TTA	1
chr1	11460467	11460468	-	ATA	1
chr1	11460478	11460479	-	CTT	1
chr1	11460479	11460480	-	TTT	2
chr1	11460480	11460481	-	TTT	1
chr1	11460484	11460485	-	CTG	1
chr1	11460489	11460490	-	ATT	1
chr1	11460491	11460492	-	TTT	2
chr1	11460492	11460493	-	TTT	2
chr1	11460493	11460494	-	TTT	3
chr1	11460498	11460499	-	GTT	1
chr1	11460506	11460507	-	CTT	3
chr1	11460507	11460508	-	TTA	3
chr1	11460509	11460510	-	ATG	2
chr1	11460521	11460522	-	ATT	1
chr1	11460522	11460523	-	TTA	3
chr1	11460527	11460528	-	TTC	2
chr1	11460531	11460532	-	TTT	3
chr1	11460532	11460533	-	TTA	1
chr1	11460545	11460546	-	ATT	1
chr1	11460548	11460549	-	GTA	3
chr1	11460564	11460565	-	ATA	3
chr1	11460567	11460568	-	ATG	1
chr1	11460573	11460574	-	ATG	1
chr1	11460587	11460588	-	CTT	2
chr1	11460588	11460589	-	TTT	2
chr1	11460589	11460590	-	TTT	1
chr1	11460593	11460594	-	ATA	1
chr1	11460610	11460611	-	CTG	1
chr1	11460641	11460642	-	GTA	1
chr1	11461819	11461820	-	ATT	1
chr1	11461821	11461822	-	TTT	1
chr1	11461829	11461830	-	TTT	2
chr1	11461833	11461834	-	TTA	1
chr1	11461835	11461836	-	ATT	2
chr1	11461857	11461858	-	TTT	2
chr1	11461868	11461869	-	CTT	1
chr1	11461870	11461871	-	TTT	1
chr1	11461876	11461877	-	ATA	1
chr1	11461879	11461880	-	TTG	1
chr1	11487786	11487787	+	CAT	1
chr1	11487802	11487803	+	GAG	1
chr1	11487806	11487807	+	CAC	1
chr1	11487816	11487817	+	CAG	1
chr1	11487829	11487830	+	CAA	1
chr1	11487901	11487902	+	GAT	1
chr1	11487903	11487904	+	TAT	2
chr1	11487909	11487910	+	TAG	1
chr1	11487912	11487913	+	CAA	1
chr1	11487913	11487914	+	AAC	2
chr1	11487917	11487918	+	GAA	2
chr1	11487918	11487919	+	AAA	2
chr1	11487919	11487920	+	AAT	1
chr1	11487925	11487926	+	CAG	1
chr1	11487928	11487929	+	GAA	1
chr1	11487929	11487930	+	AAG	2
chr1	11487945	11487946	+	AAC	2
chr1	11488500	11488501	+	TAA	1
chr1	11488502	11488503	+	AAC	1
chr1	11488509	11488510	+	AAC	1
chr1	11488512	11488513	+	TAT	1
chr1	11488522	11488523	+	TAT	1
chr1	11488698	11488699	+	AAC	1
chr1	11488715	11488716	+	CAG	1
chr1	11488718	11488719	+	AAT	1
chr1	11488770	11488771	+	AAT	1
chr1	11567932	11567933	+	TAA	1
chr1	11567933	11567934	+	AAG	1
chr1	11567940	11567941	+	TAA	1
chr1	11567942	11567943	+	AAT	1
chr1	11567952	11567953	+	TAA	1
chr1	11567953	11567954	+	AAG	1
chr1	11572714	11572715	-	ATT	1
chr1	11572717	11572718	-	ATT	1
chr1	11572725	11572726	-	TTT	1
chr1	11572744	11572745	-	CTT	1
chr1	11572765	11572766	-	CTG	1
chr1	11572807	11572808	-	CTT	1
chr1	11572813	11572814	-	ATA	1
chr1	11572821	11572822	-	TTT	1
chr1	11572823	11572824	-	TTA	1
chr1	11572836	11572837	-	CTA	1
chr1	11679719	11679720	+	TAG	1
chr1	11679731	11679732	+	TAA	1
chr1	11679732	11679733	+	AAT	1
chr1	11679747	11679748	+	CAG	1
chr1	11679753	11679754	+	AAA	1
chr1	11679754	11679755	+	AAG	1
chr1	11679757	11679758	+	AAC	1
chr1	11679768	11679769	+	TAT	1
chr1	11683492	11683493	-	TTA	1
chr1	11683507	11683508	-	GTA	1
chr1	11683515	11683516	-	GTC	1
chr1	11683527	11683528	-	GTA	1
chr1	11683592	11683593	-	ATA	1
chr1	11683603	11683604	-	GTT	1
chr1	11683604	11683605	-	TTC	1
chr1	11683607	11683608	-	ATT	1
chr1	11683613	11683614	-	CTG	2
chr1	11683615	11683616	-	GTG	1
chr1	11683628	11683629	-	ATT	2
chr1	11683629	11683630	-	TTA	2
chr1	11683632	11683633	-	ATA	2
chr1	12105727	12105728	-	GTA	3
chr1	12105731	12105732	-	CTT	4
chr1	12105732	12105733	-	TTT	4
chr1	12105733	12105734	-	TTT	4
chr1	12105734	12105735	-	TTC	4
chr1	12105742	12105743	-	GTA	4
chr1	12105746	12105747	-	ATA	3
chr1	12105749	12105750	-	TTT	4
chr1	12105756	12105757	-	CTG	4
chr1	12105767	12105768	-	ATA	4
chr1	12482408	12482409	-	ATA	1
chr1	12482419	12482420	-	CTA	2
chr1	12482425	12482426	-	ATC	2
chr1	12482428	12482429	-	ATT	1
chr1	12482429	12482430	-	TTT	2
chr1	12482430	12482431	-	TTA	2
chr1	12482440	12482441	-	TTA	1
chr1	12482600	12482601	-	GTT	1
chr1	12482602	12482603	-	TTA	1
chr1	12482652	12482653	-	ATT	1
chr1	12482653	12482654	-	TTA	1
chr1	12482659	12482660	-	ATC	1
chr1	12482664	12482665	-	ATT	1
chr1	12482667	12482668	-	ATT	1
chr1	12483223	12483224	-	CTT	1
chr1	12483224	12483225	-	TTT	1
chr1	12483229	12483230	-	ATT	2
chr1	12483247	12483248	-	ATG	13
chr1	12483252	12483253	-	GTT	5
chr1	12483253	12483254	-	TTG	1
chr1	12483257	12483258	-	GTT	21
chr1	12483258	12483259	-	TTA	6
chr1	12483261	12483262	-	ATA	5
chr1	12483269	12483270	-	TTT	14
chr1	12483270	12483271	-	TTA	11
chr1	12483272	12483273	-	ATT	6
chr1	12483273	12483274	-	TTA	22
chr1	12483278	12483279	-	ATA	2
chr1	12483284	12483285	-	ATT	5
chr1	12483285	12483286	-	TTA	6
chr1	12483289	12483290	-	CTA	16
chr1	12483292	12483293	-	TTA	1
chr1	12483307	12483308	-	ATA	2
chr1	12483310	12483311	-	ATA	1
chr1	12483315	12483316	-	ATA	1
chr1	12483317	12483318	-	ATA	1
chr1	12483319	12483320	-	ATA	1
chr1	12483323	12483324	-	ATG	2
chr1	12483325	12483326	-	GTT	1
chr1	12483330	12483331	-	TTT	2
chr1	12483331	12483332	-	TTC	1
chr1	12483338	12483339	-	GTT	1
chr1	12483340	12483341	-	TTA	1
chr1	12483343	12483344	-	TTA	1
chr1	12483349	12483350	-	ATT	1
chr1	12483350	12483351	-	TTA	1
chr1	12483354	12483355	-	CTT	1
chr1	12483355	12483356	-	TTA	2
chr1	12483361	12483362	-	ATT	1
chr1	12483531	12483532	-	CTA	1
chr1	12483542	12483543	-	CTA	2
chr1	12483545	12483546	-	CTA	2
chr1	12483548	12483549	-	ATG	3
chr1	12483550	12483551	-	GTT	4
chr1	12483551	12483552	-	TTT	6
chr1	12483554	12483555	-	ATT	1
chr1	12483560	12483561	-	GTA	3
chr1	12483565	12483566	-	GTT	5
chr1	12483566	12483567	-	TTA	5
chr1	12483605	12483606	-	CTT	4
chr1	12483609	12483610	-	ATA	4
chr1	12483613	12483614	-	ATG	3
chr1	12483620	12483621	-	ATA	1
chr1	12483623	12483624	-	GTT	9
chr1	12483624	12483625	-	TTT	3
chr1	12483625	12483626	-	TTG	1
chr1	12483627	12483628	-	GTA	1
chr1	12483630	12483631	-	GTT	1
chr1	12483631	12483632	-	TTA	7
chr1	12483633	12483634	-	ATT	1
chr1	12483634	12483635	-	TTT	3
chr1	12483635	12483636	-	TTT	9
chr1	12483636	12483637	-	TTA	11
chr1	12483644	12483645	-	CTA	1
chr1	1251200	1251201	-	TTT	1
chr1	1251209	1251210	-	ATG	1
chr1	1251213	1251214	-	CTC	1
chr1	1251215	1251216	-	CTT	1
chr1	1251216	1251217	-	TTA	1
chr1	1251224	1251225	-	GTG	1
chr1	1251239	1251240	-	ATT	1
chr1	1251240	1251241	-	TTT	1
chr1	1251241	1251242	-	TTT	1
chr1	1251242	1251243	-	TTG	1
chr1	12793467	12793468	-	CTA	1
chr1	12793472	12793473	-	ATG	1
chr1	12793483	12793484	-	ATG	1
chr1	12793490	12793491	-	ATA	1
chr1	12793494	12793495	-	ATT	1
chr1	12793495	12793496	-	TTT	1
chr1	12871581	12871582	-	TTT	1
chr1	12871601	12871602	-	TTT	1
chr1	12871619	12871620	-	TTT	2
chr1	12871620	12871621	-	TTT	1
chr1	12871622	12871623	-	TTT	1
chr1	12871625	12871626	-	GTA	1
chr1	12871628	12871629	-	ATT	1
chr1	12871638	12871639	-	GTT	1
chr1	12871639	12871640	-	TTT	2
chr1	12871643	12871644	-	CTT	1
chr1	12871644	12871645	-	TTA	2
chr1	12871658	12871659	-	GTT	1
chr1	12871659	12871660	-	TTA	1
chr1	12871665	12871666	-	TTT	1
chr1	12888307	12888308	-	TTA	1
chr1	12888319	12888320	-	CTG	1
chr1	12888322	12888323	-	CTT	1
chr1	12888323	12888324	-	TTA	1
chr1	12888330	12888331	-	CTG	1
chr1	12888336	12888337	-	ATA	1
chr1	12888771	12888772	-	CTG	1
chr1	12888780	12888781	-	TTA	1
chr1	12888805	12888806	-	CTT	1
chr1	12888812	12888813	-	GTA	1
chr1	12888816	12888817	-	TTT	1
chr1	12888817	12888818	-	TTT	1
chr1	12888818	12888819	-	TTC	1
chr1	12888829	12888830	-	CTG	1
chr1	12888870	12888871	-	GTT	3
chr1	12888871	12888872	-	TTG	2
chr1	12888877	12888878	-	CTA	3
chr1	12888882	12888883	-	CTG	1
chr1	12888884	12888885	-	GTG	4
chr1	12888892	12888893	-	CTG	3
chr1	12888900	12888901	-	CTT	4
chr1	12888901	12888902	-	TTT	2
chr1	12888902	12888903	-	TTT	4
chr1	12888909	12888910	-	CTG	1
chr1	12888913	12888914	-	GTT	2
chr1	12888914	12888915	-	TTT	1
chr1	12888922	12888923	-	CTG	1
chr1	12888929	12888930	-	TTA	1
chr1	12889085	12889086	-	CTA	1
chr1	12889113	12889114	-	CTC	2
chr1	12889135	12889136	-	CTC	1
chr1	12889137	12889138	-	CTG	2
chr1	12889144	12889145	-	GTT	1
chr1	12889145	12889146	-	TTT	1
chr1	12889146	12889147	-	TTA	1
chr1	12889161	12889162	-	ATT	1
chr1	12889162	12889163	-	TTA	1
chr1	12889217	12889218	-	GTA	1
chr1	12889225	12889226	-	GTT	1
chr1	12889236	12889237	-	GTT	1
chr1	12889237	12889238	-	TTG	2
chr1	12889243	12889244	-	CTA	5
chr1	12889248	12889249	-	CTG	1
chr1	12889250	12889251	-	GTG	3
chr1	12889258	12889259	-	CTT	6
chr1	12889259	12889260	-	TTC	1
chr1	12889266	12889267	-	CTT	6
chr1	12889267	12889268	-	TTT	2
chr1	12889268	12889269	-	TTT	4
chr1	12889269	12889270	-	TTG	5
chr1	12889275	12889276	-	CTG	4
chr1	12889279	12889280	-	GTT	4
chr1	12889280	12889281	-	TTT	5
chr1	12889281	12889282	-	TTG	2
chr1	12889290	12889291	-	CTG	4
chr1	12889295	12889296	-	CTA	3
chr1	12976246	12976247	+	GAT	1
chr1	12976273	12976274	+	TAG	1
chr1	12976283	12976284	+	TAG	1
chr1	12976297	12976298	+	GAA	1
chr1	12976301	12976302	+	CAG	1
chr1	12976306	12976307	+	TAG	1
chr1	12977942	12977943	+	CAA	1
chr1	12977943	12977944	+	AAT	1
chr1	12977955	12977956	+	TAA	2
chr1	12977956	12977957	+	AAG	1
chr1	12977960	12977961	+	TAA	2
chr1	12977961	12977962	+	AAG	2
chr1	12977965	12977966	+	TAA	2
chr1	12977966	12977967	+	AAA	1
chr1	12977967	12977968	+	AAA	2
chr1	12977968	12977969	+	AAG	2
chr1	12977981	12977982	+	AAA	1
chr1	12977982	12977983	+	AAC	1
chr1	12977998	12977999	+	GAT	1
chr1	12978010	12978011	+	AAA	1
chr1	12978017	12978018	+	TAA	1
chr1	12978025	12978026	+	AAC	1
chr1	12978040	12978041	+	GAT	1
chr1	13056414	13056415	-	TTT	2
chr1	13056415	13056416	-	TTA	2
chr1	13056417	13056418	-	ATG	2
chr1	13056430	13056431	-	TTA	2
chr1	13066661	13066662	-	CTA	1
chr1	13066692	13066693	-	ATT	1
chr1	13066697	13066698	-	GTT	2
chr1	13066698	13066699	-	TTT	2
chr1	13066699	13066700	-	TTG	2
chr1	13066713	13066714	-	CTA	1
chr1	13103726	13103727	-	GTC	1
chr1	13103751	13103752	-	GTT	1
chr1	13103752	13103753	-	TTT	2
chr1	13103753	13103754	-	TTG	2
chr1	13103759	13103760	-	GTT	2
chr1	13103760	13103761	-	TTT	1
chr1	13103761	13103762	-	TTT	2
chr1	13103768	13103769	-	ATG	1
chr1	13103790	13103791	-	GTG	1
chr1	13119843	13119844	-	ATG	1
chr1	13119845	13119846	-	GTT	1
chr1	13119861	13119862	-	CTT	1
chr1	13119862	13119863	-	TTT	1
chr1	13119876	13119877	-	ATT	1
chr1	13119877	13119878	-	TTC	2
chr1	13119898	13119899	-	ATG	3
chr1	13119900	13119901	-	GTG	3
chr1	13119903	13119904	-	GTA	3
chr1	13119909	13119910	-	GTG	3
chr1	13119913	13119914	-	ATT	2
chr1	13119918	13119919	-	ATA	1
chr1	13119923	13119924	-	GTA	1
chr1	13119941	13119942	-	ATG	1
chr1	13119943	13119944	-	GTG	1
chr1	13120024	13120025	-	ATA	1
chr1	13120045	13120046	-	CTG	1
chr1	13120060	13120061	-	ATT	1
chr1	13120061	13120062	-	TTA	1
chr1	13120073	13120074	-	CTA	1
chr1	13120614	13120615	-	TTA	1
chr1	13120643	13120644	-	CTA	2
chr1	13120647	13120648	-	CTT	2
chr1	13120648	13120649	-	TTA	1
chr1	13120657	13120658	-	ATA	1
chr1	13120663	13120664	-	ATT	2
chr1	13120664	13120665	-	TTA	2
chr1	13120680	13120681	-	CTA	1
chr1	13120689	13120690	-	GTA	2
chr1	13120696	13120697	-	ATC	2
chr1	13120700	13120701	-	CTG	1
chr1	13120711	13120712	-	CTA	2
chr1	13120713	13120714	-	ATA	2
chr1	13120718	13120719	-	CTC	1
chr1	13120726	13120727	-	TTT	1
chr1	13120727	13120728	-	TTA	1
chr1	13120731	13120732	-	ATA	2
chr1	131483	131484	+	AAA	1
chr1	131484	131485	+	AAA	1
chr1	131485	131486	+	AAG	2
chr1	131487	131488	+	GAA	1
chr1	131488	131489	+	AAG	2
chr1	131492	131493	+	TAT	1
chr1	131499	131500	+	AAG	1
chr1	131510	131511	+	AAA	1
chr1	131738	131739	+	CAG	1
chr1	131741	131742	+	CAT	1
chr1	131749	131750	+	AAA	1
chr1	131751	131752	+	AAT	1
chr1	131753	131754	+	TAT	1
chr1	13185874	13185875	+	TAT	1
chr1	13185876	13185877	+	TAA	1
chr1	13185877	13185878	+	AAT	1
chr1	13185896	13185897	+	GAA	1
chr1	13185897	13185898	+	AAG	1
chr1	13304090	13304091	-	GTT	1
chr1	13304124	13304125	-	GTA	1
chr1	13304128	13304129	-	TTC	1
chr1	13304132	13304133	-	CTA	1
chr1	13304142	13304143	-	ATA	1
chr1	13304144	13304145	-	ATG	1
chr1	13345572	13345573	+	AAA	1
chr1	13345580	13345581	+	TAA	1
chr1	13345581	13345582	+	AAT	1
chr1	13345623	13345624	+	AAT	1
chr1	13347019	13347020	+	AAC	1
chr1	13347021	13347022	+	CAA	1
chr1	13347022	13347023	+	AAT	1
chr1	13347033	13347034	+	TAA	1
chr1	13347034	13347035	+	AAC	1
chr1	13347041	13347042	+	TAC	1
chr1	13347069	13347070	+	AAA	1
chr1	13347194	13347195	+	TAA	128
chr1	13347202	13347203	+	CAG	1
chr1	13347215	13347216	+	CAG	1
chr1	13347227	13347228	+	TAG	128
chr1	13347236	13347237	+	AAA	128
chr1	13347248	13347249	+	CAC	127
chr1	13355192	13355193	-	CTG	1
chr1	13355212	13355213	-	ATA	3
chr1	13355215	13355216	-	GTT	2
chr1	13355216	13355217	-	TTT	3
chr1	13355217	13355218	-	TTA	3
chr1	13355221	13355222	-	CTC	1
chr1	13355229	13355230	-	CTA	3
chr1	13355307	13355308	-	GTT	1
chr1	13355314	13355315	-	CTA	1
chr1	13355319	13355320	-	CTG	1
chr1	13355337	13355338	-	CTT	1
chr1	13355338	13355339	-	TTC	1
chr1	13355350	13355351	-	CTT	1
chr1	13355351	13355352	-	TTG	1
chr1	13386617	13386618	-	ATT	1
chr1	13386635	13386636	-	CTG	1
chr1	13386642	13386643	-	TTT	1
chr1	13386643	13386644	-	TTA	2
chr1	13386655	13386656	-	ATT	1
chr1	13386677	13386678	-	CTG	1
chr1	13386691	13386692	-	CTT	4
chr1	13386692	13386693	-	TTA	2
chr1	13386699	13386700	-	TTG	2
chr1	13386702	13386703	-	CTG	1
chr1	13386705	13386706	-	ATT	6
chr1	13386706	13386707	-	TTT	7
chr1	13386707	13386708	-	TTG	6
chr1	13386711	13386712	-	CTT	6
chr1	13386712	13386713	-	TTT	6
chr1	13386717	13386718	-	GTT	2
chr1	13386718	13386719	-	TTC	1
chr1	13386723	13386724	-	ATG	1
chr1	13386736	13386737	-	ATG	1
chr1	13386740	13386741	-	CTG	7
chr1	13386743	13386744	-	ATT	2
chr1	13386744	13386745	-	TTG	2
chr1	13386764	13386765	-	TTT	1
chr1	13386765	13386766	-	TTA	1
chr1	13386969	13386970	-	ATG	2
chr1	13386983	13386984	-	CTG	1
chr1	13386986	13386987	-	TTT	2
chr1	13386987	13386988	-	TTA	3
chr1	13387011	13387012	-	TTT	1
chr1	13387021	13387022	-	ATG	4
chr1	13387028	13387029	-	TTT	2
chr1	13387029	13387030	-	TTT	1
chr1	13387030	13387031	-	TTT	7
chr1	13387031	13387032	-	TTA	8
chr1	13387037	13387038	-	CTT	2
chr1	13387048	13387049	-	ATT	1
chr1	13387053	13387054	-	TTT	5
chr1	13387055	13387056	-	TTG	3
chr1	13387059	13387060	-	ATT	3
chr1	13387065	13387066	-	GTA	1
chr1	13418104	13418105	-	ATT	1
chr1	13418114	13418115	-	ATT	1
chr1	13418117	13418118	-	CTG	1
chr1	13418127	13418128	-	TTC	1
chr1	13665343	13665344	+	GAG	1
chr1	13665346	13665347	+	AAA	1
chr1	13665355	13665356	+	CAC	1
chr1	13665359	13665360	+	CAG	1
chr1	13665365	13665366	+	AAA	1
chr1	13665366	13665367	+	AAC	1
chr1	13665374	13665375	+	CAA	1
chr1	13665375	13665376	+	AAA	1
chr1	13665376	13665377	+	AAC	1
chr1	13665381	13665382	+	AAG	1
chr1	13877631	13877632	+	CAA	1
chr1	13877632	13877633	+	AAT	1
chr1	13877672	13877673	+	GAA	1
chr1	13877673	13877674	+	AAT	1
chr1	13877676	13877677	+	CAG	1
chr1	13980672	13980673	+	AAT	1
chr1	13980682	13980683	+	TAA	1
chr1	13980692	13980693	+	AAG	1
chr1	13980701	13980702	+	GAT	2
chr1	13980709	13980710	+	TAA	2
chr1	13980710	13980711	+	AAA	8
chr1	13980711	13980712	+	AAA	5
chr1	13980712	13980713	+	AAG	6
chr1	13980719	13980720	+	AAG	1
chr1	13980729	13980730	+	CAC	6
chr1	13980748	13980749	+	CAT	1
chr1	13980753	13980754	+	TAA	3
chr1	13980754	13980755	+	AAC	11
chr1	13980761	13980762	+	AAC	4
chr1	13980767	13980768	+	TAA	11
chr1	13980768	13980769	+	AAG	7
chr1	13980777	13980778	+	TAA	5
chr1	13980778	13980779	+	AAT	1
chr1	13980784	13980785	+	TAT	4
chr1	13980786	13980787	+	TAA	1
chr1	13981956	13981957	+	TAG	1
chr1	13981975	13981976	+	AAT	2
chr1	13981977	13981978	+	TAC	3
chr1	13981980	13981981	+	AAC	5
chr1	13981983	13981984	+	TAG	32
chr1	13981986	13981987	+	CAT	15
chr1	13981988	13981989	+	TAA	20
chr1	13981989	13981990	+	AAT	29
chr1	13981992	13981993	+	TAT	56
chr1	13981994	13981995	+	TAA	43
chr1	13981995	13981996	+	AAA	58
chr1	13981996	13981997	+	AAA	62
chr1	13981997	13981998	+	AAG	98
chr1	13982001	13982002	+	TAA	115
chr1	13982002	13982003	+	AAG	88
chr1	13982006	13982007	+	CAA	7
chr1	13982007	13982008	+	AAC	38
chr1	13982011	13982012	+	TAA	39
chr1	13982012	13982013	+	AAC	39
chr1	13982014	13982015	+	CAG	16
chr1	13982021	13982022	+	AAG	2
chr1	13982025	13982026	+	TAC	6
chr1	13982036	13982037	+	TAA	57
chr1	13982037	13982038	+	AAA	14
chr1	13982038	13982039	+	AAG	41
chr1	13982042	13982043	+	CAA	9
chr1	13982043	13982044	+	AAC	12
chr1	13982056	13982057	+	TAG	9
chr1	14220079	14220080	-	ATT	1
chr1	14220082	14220083	-	CTG	1
chr1	14220085	14220086	-	CTG	1
chr1	14220096	14220097	-	CTT	1
chr1	14349063	14349064	-	TTT	1
chr1	14349079	14349080	-	CTG	1
chr1	14349082	14349083	-	GTT	1
chr1	14349084	14349085	-	TTT	1
chr1	14349085	14349086	-	TTA	1
chr1	14649580	14649581	-	CTT	1
chr1	14649581	14649582	-	TTT	1
chr1	14649582	14649583	-	TTA	1
chr1	14649593	14649594	-	TTT	1
chr1	14649596	14649597	-	ATA	1
chr1	14649614	14649615	-	CTG	1
chr1	14774141	14774142	-	ATC	1
chr1	14774147	14774148	-	TTG	1
chr1	14774152	14774153	-	GTC	1
chr1	14774160	14774161	-	CTA	1
chr1	14774190	14774191	-	ATG	1
chr1	14775413	14775414	-	CTA	2
chr1	14775416	14775417	-	CTA	2
chr1	14775419	14775420	-	CTA	2
chr1	14775428	14775429	-	CTA	2
chr1	14775437	14775438	-	GTT	2
chr1	14775442	14775443	-	ATT	1
chr1	1489366	1489367	+	AAA	3
chr1	1489367	1489368	+	AAC	12
chr1	1489371	1489372	+	CAA	2
chr1	1489372	1489373	+	AAT	11
chr1	1489387	1489388	+	GAA	1
chr1	1489388	1489389	+	AAG	12
chr1	1489396	1489397	+	CAC	1
chr1	1489398	1489399	+	CAG	6
chr1	1489403	1489404	+	TAG	5
chr1	1489467	1489468	+	CAG	1
chr1	1489481	1489482	+	AAG	2
chr1	1489492	1489493	+	TAA	3
chr1	1489493	1489494	+	AAA	1
chr1	1489501	1489502	+	CAG	1
chr1	1489503	1489504	+	GAG	2
chr1	1489510	1489511	+	GAC	2
chr1	15159624	15159625	+	CAA	1
chr1	15159625	15159626	+	AAC	1
chr1	15159649	15159650	+	AAA	1
chr1	15159664	15159665	+	AAT	1
chr1	15159672	15159673	+	CAA	1
chr1	15159673	15159674	+	AAA	1
chr1	15159674	15159675	+	AAT	1
chr1	15207756	15207757	+	TAT	1
chr1	15207765	15207766	+	AAT	1
chr1	15207771	15207772	+	TAG	1
chr1	15207777	15207778	+	TAA	1
chr1	15207778	15207779	+	AAT	1
chr1	15207781	15207782	+	AAA	1
chr1	15207792	15207793	+	AAG	1
chr1	15207918	15207919	+	TAA	1
chr1	15207933	15207934	+	GAG	1
chr1	15207940	15207941	+	GAG	1
chr1	15207947	15207948	+	CAA	1
chr1	15207948	15207949	+	AAG	1
chr1	15207952	15207953	+	CAA	1
chr1	15207953	15207954	+	AAA	1
chr1	15207956	15207957	+	AAG	1
chr1	15207976	15207977	+	CAC	1
chr1	15238873	15238874	-	GTT	1
chr1	15238874	15238875	-	TTG	1
chr1	15238890	15238891	-	CTG	1
chr1	15238906	15238907	-	TTT	1
chr1	15238907	15238908	-	TTA	1
chr1	15238909	15238910	-	ATT	1
chr1	15417300	15417301	-	TTT	1
chr1	15417301	15417302	-	TTG	1
chr1	15417333	15417334	-	ATA	1
chr1	15417375	15417376	-	TTT	1
chr1	15438461	15438462	+	AAA	1
chr1	15438469	15438470	+	CAT	1
chr1	15438471	15438472	+	TAG	1
chr1	15438486	15438487	+	AAT	1
chr1	1602331	1602332	-	CTC	1
chr1	1602337	1602338	-	GTG	1
chr1	1602345	1602346	-	GTA	1
chr1	1602352	1602353	-	ATG	1
chr1	1602357	1602358	-	GTG	1
chr1	1602373	1602374	-	GTG	1
chr1	1602376	1602377	-	CTG	1
chr1	1602381	1602382	-	ATC	1
chr1	16264932	16264933	+	AAA	1
chr1	16264933	16264934	+	AAA	1
chr1	16264934	16264935	+	AAT	1
chr1	16264936	16264937	+	TAA	1
chr1	16264947	16264948	+	CAT	1
chr1	16265348	16265349	+	TAG	43
chr1	16265353	16265354	+	CAG	3
chr1	16265362	16265363	+	CAA	127
chr1	16265363	16265364	+	AAA	108
chr1	16265364	16265365	+	AAC	93
chr1	16265368	16265369	+	CAA	39
chr1	16265369	16265370	+	AAT	83
chr1	16265376	16265377	+	GAA	1
chr1	16265377	16265378	+	AAG	12
chr1	16265384	16265385	+	GAA	16
chr1	16265385	16265386	+	AAG	113
chr1	16265393	16265394	+	CAC	3
chr1	16265395	16265396	+	CAG	19
chr1	16265400	16265401	+	TAG	35
chr1	16265406	16265407	+	CAA	1
chr1	16265407	16265408	+	AAC	1
chr1	16277628	16277629	+	AAA	1
chr1	16277657	16277658	+	CAA	72
chr1	16277658	16277659	+	AAA	209
chr1	16277659	16277660	+	AAA	177
chr1	16277660	16277661	+	AAG	172
chr1	16277662	16277663	+	GAA	3
chr1	16277663	16277664	+	AAG	211
chr1	16277667	16277668	+	TAT	54
chr1	16277674	16277675	+	AAA	13
chr1	16277675	16277676	+	AAA	105
chr1	16277676	16277677	+	AAA	7
chr1	16277677	16277678	+	AAT	14
chr1	16277682	16277683	+	TAG	246
chr1	16277685	16277686	+	AAT	3
chr1	16277692	16277693	+	TAG	120
chr1	16277696	16277697	+	AAT	1
chr1	16277738	16277739	+	TAG	28
chr1	16277742	16277743	+	TAC	4
chr1	16277752	16277753	+	CAA	27
chr1	16277753	16277754	+	AAC	27
chr1	16277755	16277756	+	CAT	3
chr1	16277762	16277763	+	CAG	22
chr1	16277767	16277768	+	TAT	2
chr1	16277786	16277787	+	GAG	1
chr1	16283130	16283131	+	CAA	1
chr1	16283131	16283132	+	AAG	1
chr1	16283136	16283137	+	CAT	1
chr1	16283155	16283156	+	AAG	1
chr1	16441409	16441410	-	TTA	1
chr1	16441427	16441428	-	ATA	1
chr1	16441429	16441430	-	ATC	1
chr1	16441436	16441437	-	GTA	2
chr1	16441438	16441439	-	ATA	2
chr1	16441440	16441441	-	ATT	2
chr1	16441441	16441442	-	TTT	2
chr1	16441446	16441447	-	TTA	1
chr1	16441448	16441449	-	ATT	1
chr1	16441449	16441450	-	TTA	3
chr1	16441459	16441460	-	CTT	2
chr1	16441460	16441461	-	TTA	2
chr1	16441468	16441469	-	TTT	1
chr1	16441469	16441470	-	TTT	1
chr1	16441470	16441471	-	TTA	1
chr1	16441481	16441482	-	ATA	1
chr1	16441492	16441493	-	GTT	1
chr1	16441493	16441494	-	TTA	1
chr1	16441499	16441500	-	CTT	2
chr1	16441512	16441513	-	ATT	1
chr1	16441513	16441514	-	TTT	1
chr1	16441516	16441517	-	CTG	1
chr1	16441525	16441526	-	GTA	1
chr1	16441526	16441527	+	TAC	1
chr1	16441529	16441530	-	ATT	1
chr1	16441530	16441531	-	TTT	1
chr1	16441531	16441532	-	TTA	2
chr1	16441532	16441533	+	TAG	1
chr1	16441543	16441544	+	AAA	1
chr1	16441544	16441545	+	AAG	1
chr1	16441552	16441553	-	GTT	1
chr1	16441553	16441554	-	TTA	3
chr1	16441554	16441555	+	TAA	1
chr1	16441574	16441575	-	ATA	2
chr1	16441585	16441586	-	CTT	1
chr1	16484537	16484538	-	TTT	1
chr1	16484538	16484539	-	TTG	2
chr1	16484568	16484569	-	CTT	2
chr1	16484569	16484570	-	TTG	2
chr1	16484572	16484573	-	TTA	2
chr1	16487372	16487373	-	CTG	1
chr1	16487381	16487382	-	ATT	7
chr1	16487382	16487383	-	TTG	1
chr1	16487386	16487387	-	CTC	7
chr1	16487401	16487402	-	ATT	8
chr1	16487402	16487403	-	TTT	3
chr1	16487403	16487404	-	TTG	3
chr1	16487406	16487407	-	GTC	1
chr1	16487414	16487415	-	CTA	7
chr1	16487418	16487419	-	ATT	1
chr1	16487423	16487424	-	GTA	8
chr1	16489155	16489156	-	ATT	1
chr1	16489156	16489157	-	TTT	1
chr1	16489157	16489158	-	TTA	1
chr1	16489184	16489185	-	CTC	5
chr1	16489188	16489189	-	GTA	4
chr1	16489192	16489193	-	ATT	14
chr1	16489193	16489194	-	TTT	8
chr1	16489194	16489195	-	TTT	13
chr1	16489195	16489196	-	TTA	10
chr1	16489198	16489199	-	CTC	2
chr1	16489206	16489207	-	ATT	2
chr1	16489207	16489208	-	TTT	3
chr1	16489208	16489209	-	TTT	1
chr1	16489212	16489213	-	CTG	2
chr1	16489214	16489215	-	GTG	1
chr1	16489216	16489217	-	GTA	1
chr1	16489218	16489219	-	ATA	1
chr1	16548920	16548921	-	TTT	2
chr1	16548921	16548922	-	TTA	2
chr1	16548944	16548945	-	TTT	1
chr1	16548945	16548946	-	TTG	2
chr1	16548950	16548951	-	ATT	2
chr1	16548951	16548952	-	TTT	2
chr1	16548952	16548953	-	TTT	2
chr1	16548955	16548956	-	GTT	2
chr1	16596712	16596713	-	CTT	1
chr1	16596715	16596716	-	GTT	1
chr1	16596716	16596717	-	TTT	1
chr1	16596720	16596721	-	TTT	1
chr1	16596721	16596722	-	TTG	1
chr1	16596723	16596724	-	GTT	1
chr1	16596734	16596735	-	GTC	1
chr1	16596740	16596741	-	ATA	1
chr1	16596742	16596743	-	ATC	1
chr1	16596745	16596746	-	ATG	1
chr1	16596753	16596754	-	CTG	1
chr1	16596760	16596761	-	CTT	1
chr1	16596762	16596763	-	TTT	1
chr1	16596763	16596764	-	TTG	1
chr1	16596773	16596774	-	GTT	1
chr1	16596774	16596775	-	TTG	1
chr1	16648062	16648063	-	CTA	1
chr1	16648079	16648080	-	CTG	1
chr1	16648092	16648093	-	ATC	1
chr1	16648098	16648099	-	TTT	1
chr1	16648099	16648100	-	TTG	1
chr1	168176	168177	+	AAG	1
chr1	168201	168202	+	CAC	1
chr1	168203	168204	+	CAC	1
chr1	168205	168206	+	CAC	1
chr1	1683943	1683944	+	AAT	1
chr1	1683949	1683950	+	CAG	1
chr1	1683960	1683961	+	TAG	1
chr1	1683968	1683969	+	CAG	1
chr1	1683977	1683978	+	AAA	1
chr1	16884538	16884539	-	ATT	1
chr1	16884547	16884548	-	ATT	1
chr1	16884561	16884562	-	GTT	1
chr1	16884562	16884563	-	TTG	1
chr1	16884568	16884569	-	TTC	1
chr1	16884570	16884571	-	CTG	1
chr1	16884572	16884573	-	GTT	1
chr1	16884573	16884574	-	TTG	1
chr1	16884584	16884585	-	ATA	1
chr1	16944406	16944407	-	CTC	1
chr1	16944419	16944420	-	ATA	1
chr1	16944421	16944422	-	ATG	1
chr1	16944441	16944442	-	TTT	1
chr1	17072850	17072851	-	ATG	1
chr1	17072859	17072860	-	ATA	1
chr1	17072870	17072871	-	GTT	1
chr1	17072880	17072881	-	CTG	1
chr1	17112967	17112968	-	CTT	1
chr1	17113001	17113002	-	TTT	1
chr1	17113009	17113010	-	TTA	1
chr1	17113034	17113035	-	TTA	1
chr1	17444385	17444386	-	CTC	3
chr1	17444388	17444389	-	TTT	3
chr1	17444389	17444390	-	TTC	3
chr1	17444393	17444394	-	GTT	3
chr1	17444427	17444428	-	CTG	3
chr1	17523754	17523755	-	GTA	1
chr1	17523756	17523757	-	ATA	1
chr1	17523761	17523762	-	TTT	1
chr1	17523781	17523782	-	TTT	1
chr1	17523782	17523783	-	TTA	1
chr1	17553814	17553815	-	GTT	1
chr1	17553864	17553865	-	CTT	1
chr1	17553868	17553869	-	ATG	1
chr1	17553870	17553871	-	GTG	1
chr1	1757083	1757084	+	TAC	1
chr1	1757099	1757100	+	GAT	1
chr1	1757102	1757103	+	TAA	5
chr1	1757103	1757104	+	AAC	6
chr1	1757113	1757114	+	AAT	3
chr1	1757133	1757134	+	AAA	6
chr1	1757134	1757135	+	AAT	12
chr1	1757137	1757138	+	TAA	8
chr1	1757138	1757139	+	AAG	9
chr1	1757142	1757143	+	CAA	14
chr1	1757143	1757144	+	AAG	13
chr1	1757145	1757146	+	GAT	3
chr1	1757160	1757161	+	GAC	8
chr1	1757162	1757163	+	CAG	10
chr1	1757165	1757166	+	CAA	16
chr1	1757166	1757167	+	AAA	17
chr1	1757176	1757177	+	CAA	3
chr1	1757177	1757178	+	AAA	1
chr1	1757178	1757179	+	AAT	3
chr1	1757221	1757222	+	CAA	4
chr1	1758422	1758423	+	AAA	1
chr1	1758461	1758462	+	GAT	1
chr1	1758467	1758468	+	CAA	1
chr1	1758468	1758469	+	AAC	6
chr1	1758470	1758471	+	CAT	2
chr1	1758474	1758475	+	TAT	7
chr1	1758482	1758483	+	CAA	9
chr1	1758483	1758484	+	AAA	7
chr1	1758484	1758485	+	AAC	7
chr1	1758499	1758500	+	TAT	2
chr1	1758531	1758532	+	TAA	3
chr1	1758532	1758533	+	AAA	1
chr1	17617173	17617174	+	CAT	1
chr1	17617175	17617176	+	TAT	1
chr1	17617188	17617189	+	TAA	1
chr1	17617189	17617190	+	AAG	1
chr1	17617200	17617201	+	CAA	1
chr1	17617201	17617202	+	AAT	1
chr1	17637661	17637662	+	GAA	1
chr1	17637667	17637668	+	AAT	1
chr1	17637675	17637676	+	TAC	1
chr1	17637678	17637679	+	AAC	1
chr1	17680299	17680300	+	AAG	2
chr1	17680306	17680307	+	TAT	2
chr1	17680313	17680314	+	TAA	2
chr1	17680314	17680315	+	AAA	2
chr1	17751785	17751786	+	AAA	1
chr1	17751786	17751787	+	AAA	1
chr1	17751787	17751788	+	AAG	1
chr1	17751831	17751832	+	GAT	1
chr1	17751946	17751947	+	AAA	1
chr1	17751947	17751948	+	AAG	1
chr1	17751951	17751952	+	TAC	1
chr1	17751987	17751988	+	GAG	1
chr1	17775623	17775624	+	AAT	1
chr1	17775640	17775641	+	TAA	2
chr1	17775641	17775642	+	AAG	2
chr1	17775657	17775658	+	CAC	2
chr1	17775660	17775661	+	CAG	1
chr1	17940179	17940180	-	ATT	1
chr1	17940185	17940186	-	CTA	1
chr1	17940187	17940188	-	ATT	1
chr1	17940188	17940189	-	TTT	1
chr1	17940190	17940191	-	TTT	1
chr1	17940191	17940192	-	TTA	1
chr1	18156258	18156259	+	AAA	1
chr1	18156259	18156260	+	AAG	1
chr1	18156265	18156266	+	TAT	1
chr1	18156274	18156275	+	TAT	1
chr1	18207398	18207399	+	TAG	1
chr1	18207422	18207423	+	CAG	1
chr1	18207426	18207427	+	CAA	1
chr1	18207439	18207440	+	TAA	1
chr1	18207440	18207441	+	AAA	1
chr1	18209769	18209770	+	AAA	1
chr1	18209780	18209781	+	AAC	1
chr1	18209813	18209814	+	TAA	1
chr1	18209814	18209815	+	AAT	1
chr1	18221011	18221012	+	CAG	1
chr1	18221018	18221019	+	CAC	1
chr1	18221029	18221030	+	AAA	1
chr1	18221030	18221031	+	AAA	1
chr1	18221031	18221032	+	AAC	1
chr1	18240800	18240801	+	AAG	1
chr1	18240816	18240817	+	TAA	1
chr1	18240817	18240818	+	AAA	1
chr1	18240819	18240820	+	AAA	1
chr1	18240831	18240832	+	TAA	1
chr1	18240832	18240833	+	AAG	1
chr1	18240852	18240853	+	GAC	1
chr1	18272942	18272943	+	AAT	1
chr1	18272948	18272949	+	CAA	1
chr1	18272950	18272951	+	AAG	1
chr1	18272958	18272959	+	AAG	1
chr1	18304919	18304920	-	ATT	3
chr1	18304920	18304921	-	TTT	3
chr1	18304926	18304927	-	ATA	3
chr1	18304971	18304972	-	ATT	3
chr1	18319838	18319839	-	ATC	1
chr1	18319840	18319841	-	CTT	1
chr1	18319841	18319842	-	TTA	1
chr1	18319890	18319891	-	CTG	1
chr1	18407777	18407778	+	AAT	1
chr1	18407819	18407820	+	GAG	1
chr1	18407824	18407825	+	TAA	1
chr1	18407829	18407830	-	GTA	1
chr1	18407830	18407831	+	TAA	1
chr1	18407831	18407832	+	AAG	1
chr1	18407834	18407835	+	AAT	1
chr1	18407835	18407836	-	ATT	1
chr1	18407839	18407840	+	CAA	1
chr1	18407840	18407841	+	AAA	1
chr1	18407841	18407842	+	AAA	1
chr1	18407842	18407843	+	AAT	1
chr1	18407857	18407858	-	GTC	1
chr1	18407863	18407864	-	ATT	1
chr1	18407864	18407865	-	TTT	1
chr1	18407868	18407869	-	TTA	1
chr1	18408270	18408271	+	AAG	1
chr1	18408273	18408274	+	AAC	1
chr1	18408280	18408281	+	AAA	1
chr1	18408288	18408289	+	CAC	1
chr1	18408290	18408291	+	CAG	1
chr1	18408294	18408295	+	TAT	1
chr1	18444491	18444492	-	CTT	1
chr1	18444495	18444496	-	TTA	1
chr1	18444532	18444533	-	CTT	1
chr1	18444533	18444534	-	TTT	1
chr1	18444543	18444544	-	ATT	1
chr1	18498650	18498651	+	TAC	1
chr1	18498672	18498673	+	CAA	1
chr1	18498673	18498674	+	AAT	1
chr1	18498687	18498688	+	TAT	1
chr1	18505950	18505951	-	GTA	1
chr1	18505958	18505959	-	CTT	1
chr1	18505974	18505975	-	CTT	1
chr1	18505975	18505976	-	TTT	1
chr1	18506875	18506876	+	AAC	1
chr1	18506887	18506888	+	AAT	1
chr1	18506895	18506896	+	AAC	1
chr1	18506923	18506924	+	AAA	2
chr1	18506924	18506925	+	AAA	2
chr1	18506925	18506926	+	AAG	1
chr1	18506929	18506930	+	AAA	2
chr1	18506930	18506931	+	AAG	1
chr1	18506933	18506934	+	CAA	2
chr1	18506934	18506935	+	AAC	2
chr1	18506936	18506937	+	CAG	1
chr1	18506939	18506940	+	CAT	2
chr1	18506955	18506956	+	CAA	2
chr1	18506956	18506957	+	AAA	1
chr1	18506957	18506958	+	AAA	1
chr1	18506958	18506959	+	AAG	1
chr1	18506984	18506985	+	TAA	1
chr1	18506985	18506986	+	AAC	1
chr1	18506990	18506991	+	TAA	1
chr1	18530022	18530023	+	CAG	1
chr1	18530029	18530030	+	AAC	1
chr1	18530037	18530038	+	CAT	1
chr1	18530053	18530054	+	AAG	1
chr1	18571772	18571773	+	AAC	1
chr1	18571789	18571790	+	TAA	11
chr1	18571790	18571791	+	AAA	5
chr1	18571792	18571793	+	AAA	2
chr1	18571793	18571794	+	AAA	3
chr1	18571794	18571795	+	AAA	1
chr1	18571795	18571796	+	AAG	6
chr1	18571800	18571801	+	TAA	5
chr1	18571814	18571815	+	CAG	7
chr1	18571816	18571817	+	GAA	8
chr1	18571817	18571818	+	AAA	3
chr1	18571818	18571819	+	AAA	2
chr1	18571819	18571820	+	AAA	4
chr1	18571820	18571821	+	AAT	6
chr1	18571825	18571826	+	TAA	1
chr1	18571826	18571827	+	AAT	5
chr1	18571828	18571829	+	TAG	21
chr1	18571832	18571833	+	CAT	15
chr1	18571840	18571841	+	AAT	12
chr1	18571842	18571843	+	TAG	13
chr1	18571848	18571849	+	AAA	3
chr1	18571849	18571850	+	AAA	2
chr1	18571850	18571851	+	AAC	9
chr1	18571853	18571854	+	TAG	8
chr1	18571858	18571859	+	TAG	9
chr1	18571912	18571913	+	GAT	1
chr1	18571926	18571927	+	TAG	3
chr1	18571931	18571932	+	TAG	2
chr1	18571942	18571943	+	TAT	1
chr1	18571952	18571953	+	CAT	3
chr1	18571956	18571957	+	CAT	1
chr1	18571960	18571961	+	CAA	1
chr1	18571961	18571962	+	AAT	1
chr1	18571973	18571974	+	CAG	1
chr1	18571978	18571979	+	CAA	1
chr1	18571980	18571981	+	AAT	1
chr1	18571984	18571985	+	TAG	1
chr1	18573844	18573845	-	CTG	1
chr1	18573848	18573849	-	CTT	2
chr1	18573849	18573850	-	TTT	2
chr1	18573863	18573864	-	TTT	2
chr1	18573864	18573865	-	TTG	2
chr1	18609696	18609697	+	TAG	1
chr1	18609713	18609714	+	CAT	1
chr1	18609715	18609716	+	TAA	1
chr1	18609716	18609717	+	AAA	1
chr1	18609717	18609718	+	AAA	1
chr1	18609718	18609719	+	AAC	1
chr1	18609722	18609723	+	TAT	1
chr1	18628322	18628323	+	AAG	2
chr1	18628331	18628332	+	TAG	2
chr1	18628336	18628337	+	TAG	2
chr1	18628341	18628342	+	TAG	1
chr1	18628346	18628347	+	TAA	1
chr1	18628434	18628435	+	TAC	1
chr1	18628458	18628459	+	AAA	1
chr1	18628459	18628460	+	AAA	3
chr1	18628460	18628461	+	AAT	1
chr1	18628463	18628464	+	TAA	1
chr1	18628464	18628465	+	AAG	1
chr1	18628473	18628474	+	TAT	3
chr1	18628498	18628499	+	AAC	2
chr1	18628503	18628504	+	TAC	54
chr1	18628519	18628520	+	TAA	109
chr1	18628520	18628521	+	AAC	67
chr1	18628522	18628523	+	CAA	8
chr1	18628523	18628524	+	AAT	71
chr1	18628526	18628527	+	CAA	103
chr1	18628527	18628528	+	AAG	104
chr1	18628529	18628530	+	GAA	5
chr1	18628530	18628531	+	AAA	47
chr1	18628531	18628532	+	AAC	73
chr1	18628542	18628543	+	CAT	15
chr1	18628544	18628545	+	TAC	22
chr1	18628547	18628548	+	CAT	3
chr1	18628558	18628559	+	CAG	2
chr1	18628562	18628563	+	CAC	1
chr1	18628577	18628578	+	CAG	3
chr1	18628650	18628651	+	AAA	2
chr1	18628651	18628652	+	AAG	2
chr1	18628660	18628661	+	GAA	1
chr1	18628661	18628662	+	AAT	2
chr1	18628666	18628667	+	TAC	2
chr1	18628996	18628997	+	CAG	1
chr1	18629004	18629005	+	TAT	1
chr1	18629009	18629010	+	TAA	1
chr1	18629010	18629011	+	AAG	1
chr1	18629015	18629016	+	AAG	1
chr1	18717946	18717947	+	TAG	1
chr1	18717959	18717960	+	AAA	1
chr1	18717999	18718000	+	TAA	1
chr1	18718000	18718001	+	AAG	1
chr1	18782533	18782534	+	AAC	1
chr1	18782537	18782538	+	TAA	1
chr1	18782538	18782539	+	AAA	1
chr1	18782541	18782542	+	AAA	1
chr1	18782542	18782543	+	AAT	1
chr1	18782553	18782554	+	AAG	1
chr1	1892273	1892274	+	TAA	1
chr1	1892295	1892296	+	TAA	1
chr1	1892296	1892297	+	AAC	1
chr1	1892299	1892300	+	CAA	1
chr1	1892300	1892301	+	AAT	1
chr1	19030245	19030246	-	GTT	1
chr1	19030262	19030263	-	CTG	1
chr1	19030275	19030276	-	CTG	1
chr1	19030280	19030281	-	GTA	1
chr1	19142167	19142168	-	GTT	1
chr1	19142168	19142169	-	TTG	1
chr1	19142186	19142187	-	CTG	1
chr1	19142200	19142201	-	ATT	1
chr1	19142201	19142202	-	TTT	1
chr1	19142202	19142203	-	TTG	1
chr1	19142223	19142224	-	CTT	1
chr1	19142224	19142225	-	TTT	1
chr1	19142230	19142231	-	CTG	1
chr1	19142232	19142233	-	GTG	1
chr1	1936039	1936040	+	TAC	1
chr1	1936059	1936060	+	TAG	1
chr1	1936069	1936070	+	AAA	1
chr1	1936070	1936071	+	AAA	1
chr1	1936071	1936072	+	AAC	1
chr1	1936080	1936081	+	TAC	1
chr1	1948641	1948642	+	AAT	1
chr1	1948643	1948644	+	TAG	1
chr1	1948662	1948663	+	TAA	1
chr1	1948664	1948665	+	AAT	1
chr1	1949207	1949208	+	AAT	1
chr1	1949211	1949212	+	TAT	1
chr1	1949257	1949258	+	TAC	1
chr1	1949260	1949261	+	TAA	1
chr1	1949265	1949266	+	CAT	1
chr1	1949271	1949272	+	GAA	1
chr1	19656759	19656760	-	GTT	1
chr1	19656766	19656767	-	ATT	1
chr1	19656784	19656785	-	ATG	1
chr1	19656786	19656787	-	GTT	1
chr1	1968723	1968724	+	TAT	1
chr1	1968725	1968726	+	TAA	1
chr1	1968726	1968727	+	AAG	1
chr1	1968743	1968744	+	TAA	1
chr1	1968744	1968745	+	AAA	1
chr1	1968747	1968748	+	TAA	2
chr1	1968748	1968749	+	AAG	4
chr1	1968757	1968758	+	TAG	1
chr1	1968773	1968774	+	TAC	2
chr1	1968776	1968777	+	TAA	4
chr1	1968777	1968778	+	AAT	3
chr1	1968779	1968780	+	TAG	2
chr1	1975690	1975691	+	TAT	1
chr1	1975694	1975695	+	TAT	1
chr1	1975697	1975698	+	CAG	1
chr1	1975715	1975716	+	AAT	1
chr1	19987108	19987109	-	TTA	1
chr1	19987144	19987145	-	CTT	1
chr1	19987162	19987163	-	TTC	1
chr1	19987169	19987170	-	ATA	1
chr1	19987171	19987172	-	ATA	1
chr1	1999903	1999904	+	TAT	1
chr1	1999924	1999925	+	AAA	1
chr1	1999929	1999930	+	TAG	1
chr1	1999940	1999941	+	AAT	1
chr1	2004857	2004858	+	CAG	1
chr1	2004862	2004863	+	TAT	1
chr1	2004866	2004867	+	TAA	1
chr1	2004867	2004868	+	AAA	1
chr1	2004880	2004881	+	CAA	1
chr1	20100691	20100692	-	CTA	1
chr1	20100706	20100707	-	CTG	1
chr1	20100714	20100715	-	CTT	1
chr1	20100715	20100716	-	TTT	1
chr1	20100727	20100728	-	GTT	1
chr1	20100729	20100730	-	TTG	1
chr1	20275690	20275691	-	ATT	1
chr1	20275691	20275692	-	TTT	2
chr1	20275698	20275699	-	ATT	2
chr1	20275699	20275700	-	TTG	1
chr1	20275701	20275702	-	GTT	1
chr1	20275702	20275703	-	TTG	2
chr1	20275704	20275705	-	GTA	1
chr1	20275724	20275725	-	CTG	1
chr1	20275727	20275728	-	ATT	1
chr1	20287866	20287867	-	ATA	1
chr1	20287873	20287874	-	CTA	1
chr1	20287882	20287883	-	ATT	1
chr1	20287901	20287902	-	CTT	1
chr1	20329236	20329237	-	TTC	1
chr1	20329258	20329259	-	ATG	1
chr1	20329262	20329263	-	CTG	2
chr1	20329277	20329278	-	CTT	2
chr1	20329280	20329281	-	TTA	2
chr1	20393367	20393368	-	CTG	1
chr1	20393384	20393385	-	CTT	1
chr1	20393397	20393398	-	ATT	7
chr1	20393398	20393399	-	TTA	20
chr1	20393402	20393403	-	GTA	1
chr1	20393413	20393414	-	ATC	1
chr1	20393415	20393416	-	CTG	326
chr1	20393424	20393425	-	CTC	1
chr1	20393426	20393427	-	CTC	60
chr1	20393429	20393430	-	ATC	2
chr1	20393431	20393432	-	CTT	387
chr1	20393432	20393433	-	TTC	33
chr1	20393436	20393437	-	ATA	226
chr1	20393440	20393441	-	ATG	379
chr1	20393449	20393450	-	GTC	1
chr1	20393452	20393453	-	CTA	304
chr1	20393480	20393481	-	CTA	1
chr1	20393482	20393483	-	ATT	2
chr1	20393483	20393484	-	TTT	1
chr1	20393484	20393485	-	TTT	1
chr1	20393485	20393486	-	TTA	5
chr1	20393495	20393496	-	TTT	1
chr1	20393828	20393829	-	TTT	1
chr1	20393836	20393837	-	CTT	3
chr1	20393838	20393839	-	TTT	1
chr1	20393846	20393847	-	CTT	1
chr1	20393848	20393849	-	TTG	2
chr1	20393855	20393856	-	ATT	2
chr1	20393856	20393857	-	TTG	2
chr1	20393859	20393860	-	CTG	270
chr1	20393863	20393864	-	CTA	220
chr1	20393865	20393866	-	ATG	15
chr1	20393881	20393882	-	CTC	39
chr1	20393883	20393884	-	CTC	349
chr1	20393888	20393889	-	ATT	306
chr1	20393889	20393890	-	TTT	330
chr1	20393890	20393891	-	TTC	45
chr1	20393893	20393894	-	ATC	9
chr1	20393895	20393896	-	CTA	31
chr1	20393904	20393905	-	CTT	13
chr1	20393905	20393906	-	TTA	80
chr1	20393909	20393910	-	CTT	77
chr1	20393910	20393911	-	TTG	11
chr1	20393912	20393913	-	GTG	1
chr1	20393914	20393915	-	GTT	6
chr1	20393915	20393916	-	TTC	1
chr1	20393917	20393918	-	CTG	33
chr1	20393925	20393926	-	ATA	139
chr1	20393939	20393940	-	TTA	1
chr1	20393956	20393957	-	ATT	5
chr1	20393957	20393958	-	TTT	1
chr1	20393958	20393959	-	TTT	1
chr1	2042160	2042161	+	TAA	1
chr1	2042176	2042177	+	CAC	1
chr1	2042211	2042212	+	TAA	1
chr1	2042213	2042214	+	AAT	1
chr1	20468635	20468636	-	TTA	1
chr1	20468648	20468649	-	CTA	1
chr1	20468661	20468662	-	CTT	1
chr1	20468662	20468663	-	TTT	1
chr1	20580988	20580989	-	CTT	1
chr1	20580996	20580997	-	GTT	1
chr1	20580997	20580998	-	TTT	1
chr1	20580998	20580999	-	TTG	1
chr1	20581012	20581013	-	GTT	1
chr1	20581013	20581014	-	TTG	1
chr1	20581036	20581037	-	ATA	1
chr1	20581039	20581040	-	TTA	1
chr1	20787157	20787158	+	CAA	1
chr1	20787162	20787163	+	AAC	1
chr1	20787173	20787174	+	AAA	1
chr1	20787175	20787176	+	AAG	1
chr1	20798120	20798121	+	GAG	1
chr1	20798122	20798123	+	GAG	1
chr1	20798126	20798127	+	TAC	1
chr1	20798139	20798140	+	AAT	1
chr1	20798143	20798144	+	CAG	1
chr1	20798150	20798151	+	AAC	1
chr1	2081326	2081327	+	CAC	1
chr1	2081331	2081332	+	CAA	1
chr1	2081332	2081333	+	AAG	1
chr1	2081335	2081336	+	AAG	1
chr1	2093340	2093341	+	TAG	1
chr1	2093343	2093344	+	AAC	1
chr1	2093346	2093347	+	TAA	1
chr1	2093347	2093348	+	AAA	1
chr1	2093356	2093357	+	AAG	1
chr1	2103309	2103310	+	CAG	1
chr1	2103314	2103315	+	AAT	1
chr1	2103316	2103317	+	TAT	1
chr1	2103324	2103325	+	TAA	1
chr1	2103339	2103340	+	TAT	1
chr1	2111800	2111801	+	AAT	1
chr1	2111820	2111821	+	CAT	1
chr1	2111822	2111823	+	TAA	1
chr1	2111823	2111824	+	AAT	1
chr1	2111825	2111826	+	TAT	1
chr1	2111833	2111834	+	CAG	1
chr1	2111843	2111844	+	CAA	1
chr1	2111844	2111845	+	AAT	1
chr1	21207901	21207902	-	CTT	1
chr1	21207902	21207903	-	TTT	1
chr1	21207903	21207904	-	TTA	1
chr1	21207907	21207908	-	ATT	1
chr1	21207922	21207923	-	CTA	1
chr1	21207934	21207935	-	CTG	2
chr1	21207946	21207947	-	GTA	1
chr1	21207948	21207949	-	ATA	1
chr1	21207971	21207972	-	CTT	1
chr1	21207975	21207976	-	GTA	1
chr1	21207980	21207981	-	ATA	1
chr1	21438128	21438129	-	ATC	1
chr1	21438136	21438137	-	CTG	1
chr1	21438139	21438140	-	ATC	1
chr1	21438145	21438146	-	ATC	1
chr1	21438148	21438149	-	ATG	1
chr1	21438151	21438152	-	GTG	1
chr1	21621443	21621444	-	GTT	1
chr1	21621444	21621445	-	TTT	1
chr1	21621466	21621467	-	GTT	1
chr1	21621467	21621468	-	TTG	1
chr1	21621473	21621474	-	CTG	1
chr1	21621485	21621486	-	CTG	1
chr1	21621487	21621488	-	GTT	1
chr1	21621490	21621491	-	GTG	1
chr1	21621492	21621493	-	GTA	1
chr1	21621499	21621500	-	ATA	1
chr1	2169141	2169142	+	AAC	1
chr1	2169146	2169147	+	TAC	6
chr1	2169151	2169152	+	TAA	3
chr1	2169159	2169160	+	AAG	10
chr1	2169162	2169163	+	TAG	9
chr1	2169166	2169167	+	TAA	1
chr1	2169167	2169168	+	AAA	3
chr1	2169172	2169173	+	CAC	11
chr1	2169176	2169177	+	CAT	1
chr1	2169179	2169180	+	TAT	11
chr1	2169182	2169183	+	TAG	11
chr1	2169189	2169190	+	GAA	2
chr1	2169190	2169191	+	AAC	11
chr1	2169204	2169205	+	CAA	2
chr1	2169205	2169206	+	AAC	14
chr1	2169207	2169208	+	CAA	1
chr1	2169208	2169209	+	AAC	7
chr1	2169213	2169214	+	TAA	14
chr1	2169214	2169215	+	AAT	1
chr1	2169217	2169218	+	CAT	2
chr1	2169219	2169220	+	TAT	15
chr1	2169224	2169225	+	TAA	11
chr1	2169225	2169226	+	AAA	10
chr1	2169226	2169227	+	AAC	3
chr1	2169228	2169229	+	CAC	10
chr1	2169230	2169231	+	CAA	6
chr1	2169231	2169232	+	AAA	12
chr1	2169232	2169233	+	AAA	10
chr1	2169233	2169234	+	AAC	7
chr1	2169235	2169236	+	CAA	8
chr1	2169236	2169237	+	AAA	9
chr1	2169237	2169238	+	AAG	8
chr1	2169251	2169252	+	GAG	1
chr1	2169271	2169272	+	TAA	1
chr1	2169273	2169274	+	AAC	2
chr1	2169287	2169288	+	CAG	2
chr1	2169302	2169303	+	CAG	4
chr1	2169305	2169306	+	CAC	1
chr1	2169308	2169309	+	CAC	2
chr1	2169324	2169325	+	TAC	3
chr1	2169327	2169328	+	TAC	3
chr1	2169330	2169331	+	GAA	2
chr1	2169336	2169337	+	GAC	1
chr1	2169340	2169341	+	AAT	3
chr1	2169376	2169377	+	TAC	1
chr1	2169378	2169379	+	CAT	1
chr1	2169395	2169396	+	CAT	1
chr1	2170512	2170513	+	TAG	2
chr1	2170516	2170517	+	TAA	1
chr1	2170517	2170518	+	AAA	2
chr1	2170518	2170519	+	AAG	2
chr1	2170527	2170528	+	CAC	5
chr1	2170548	2170549	+	CAA	3
chr1	2170549	2170550	+	AAA	10
chr1	2170550	2170551	+	AAA	3
chr1	2170554	2170555	+	GAG	5
chr1	2170568	2170569	+	CAC	14
chr1	2170574	2170575	+	TAC	5
chr1	2170576	2170577	+	CAT	1
chr1	2170580	2170581	+	CAG	9
chr1	2170583	2170584	+	GAA	1
chr1	2170584	2170585	+	AAG	4
chr1	2170593	2170594	+	GAA	12
chr1	2170594	2170595	+	AAA	12
chr1	2170595	2170596	+	AAA	17
chr1	2170596	2170597	+	AAA	7
chr1	2170597	2170598	+	AAC	10
chr1	2170599	2170600	+	CAA	6
chr1	2170600	2170601	+	AAA	12
chr1	2170601	2170602	+	AAA	7
chr1	2170602	2170603	+	AAC	7
chr1	2170604	2170605	+	CAC	1
chr1	2170607	2170608	+	CAG	1
chr1	2170612	2170613	+	AAG	9
chr1	2170614	2170615	+	GAA	1
chr1	2170615	2170616	+	AAA	11
chr1	2170616	2170617	+	AAC	15
chr1	2170624	2170625	+	AAA	1
chr1	2170631	2170632	+	AAC	1
chr1	2170635	2170636	+	GAA	17
chr1	2170636	2170637	+	AAG	12
chr1	2170650	2170651	+	CAT	2
chr1	2170654	2170655	+	TAG	10
chr1	2170662	2170663	+	CAG	15
chr1	2170664	2170665	+	GAA	2
chr1	2170665	2170666	+	AAG	16
chr1	2170671	2170672	+	TAA	14
chr1	2170672	2170673	+	AAT	7
chr1	2170682	2170683	+	AAC	13
chr1	2170684	2170685	+	CAG	6
chr1	2170686	2170687	+	GAG	9
chr1	2170690	2170691	+	CAG	1
chr1	2170696	2170697	+	AAA	7
chr1	2170697	2170698	+	AAG	2
chr1	2170703	2170704	+	TAT	8
chr1	2170705	2170706	+	TAA	1
chr1	2170706	2170707	+	AAT	6
chr1	2170713	2170714	+	CAG	4
chr1	2170717	2170718	+	TAC	6
chr1	2170719	2170720	+	CAC	1
chr1	2170721	2170722	+	CAC	1
chr1	2171454	2171455	+	CAG	1
chr1	2171465	2171466	+	GAA	1
chr1	2171466	2171467	+	AAA	1
chr1	2171467	2171468	+	AAG	2
chr1	2171470	2171471	+	TAT	8
chr1	2171476	2171477	+	TAA	1
chr1	2171477	2171478	+	AAC	11
chr1	2171490	2171491	+	TAC	18
chr1	2171493	2171494	+	CAC	1
chr1	2171495	2171496	+	CAT	1
chr1	2171503	2171504	+	TAT	24
chr1	2171508	2171509	+	TAC	26
chr1	2171510	2171511	+	CAG	1
chr1	2171522	2171523	+	AAA	3
chr1	2171523	2171524	+	AAA	6
chr1	2171524	2171525	+	AAT	8
chr1	2171526	2171527	+	TAG	33
chr1	2171531	2171532	+	TAA	27
chr1	2171532	2171533	+	AAA	7
chr1	2171533	2171534	+	AAT	1
chr1	2171536	2171537	+	TAA	5
chr1	2171537	2171538	+	AAT	21
chr1	2171541	2171542	+	TAT	33
chr1	2171549	2171550	+	CAA	26
chr1	2171550	2171551	+	AAC	22
chr1	2171552	2171553	+	CAT	1
chr1	2171557	2171558	+	TAC	33
chr1	2171559	2171560	+	CAC	1
chr1	2171561	2171562	+	CAC	1
chr1	2171563	2171564	+	CAA	19
chr1	2171564	2171565	+	AAT	31
chr1	2171571	2171572	+	CAT	13
chr1	2171573	2171574	+	TAA	34
chr1	2171574	2171575	+	AAT	22
chr1	2171577	2171578	+	GAC	13
chr1	2171579	2171580	+	CAA	28
chr1	2171580	2171581	+	AAT	30
chr1	2171585	2171586	+	GAA	3
chr1	2171589	2171590	+	CAA	1
chr1	2171590	2171591	+	AAG	13
chr1	2171592	2171593	+	GAG	3
chr1	2171601	2171602	+	AAA	3
chr1	2171602	2171603	+	AAT	2
chr1	2171610	2171611	+	CAA	1
chr1	2171611	2171612	+	AAA	4
chr1	2171612	2171613	+	AAT	2
chr1	2171616	2171617	+	TAT	1
chr1	2171622	2171623	+	AAA	4
chr1	2171623	2171624	+	AAT	3
chr1	2171625	2171626	+	TAA	3
chr1	2171626	2171627	+	AAA	3
chr1	2171639	2171640	+	AAA	2
chr1	2171643	2171644	+	CAG	1
chr1	2172824	2172825	+	TAC	1
chr1	2172845	2172846	+	CAG	13
chr1	2172854	2172855	+	TAT	14
chr1	2172860	2172861	+	TAA	26
chr1	2172861	2172862	+	AAT	18
chr1	2172864	2172865	+	TAA	8
chr1	2172865	2172866	+	AAT	1
chr1	2172871	2172872	+	CAG	5
chr1	2172875	2172876	+	AAT	16
chr1	2172880	2172881	+	CAA	27
chr1	2172881	2172882	+	AAA	38
chr1	2172882	2172883	+	AAA	45
chr1	2172883	2172884	+	AAA	36
chr1	2172884	2172885	+	AAC	6
chr1	2172895	2172896	+	CAC	15
chr1	2172897	2172898	+	CAT	19
chr1	2172903	2172904	+	CAT	2
chr1	2172906	2172907	+	TAT	26
chr1	2172922	2172923	+	TAG	3
chr1	2172938	2172939	+	TAA	3
chr1	2172939	2172940	+	AAA	4
chr1	2172943	2172944	+	GAG	1
chr1	2172948	2172949	+	TAA	11
chr1	2172949	2172950	+	AAT	12
chr1	2172953	2172954	+	TAT	9
chr1	2172961	2172962	+	AAT	12
chr1	2172963	2172964	+	TAA	6
chr1	2172964	2172965	+	AAG	10
chr1	2172971	2172972	+	TAA	14
chr1	2172972	2172973	+	AAC	22
chr1	2172974	2172975	+	CAT	3
chr1	2172976	2172977	+	TAA	24
chr1	2172977	2172978	+	AAA	24
chr1	2172981	2172982	+	AAA	6
chr1	2172982	2172983	+	AAT	12
chr1	2172989	2172990	+	TAA	5
chr1	2172990	2172991	+	AAA	10
chr1	2172991	2172992	+	AAT	2
chr1	2172996	2172997	+	GAA	1
chr1	2172997	2172998	+	AAG	4
chr1	2173000	2173001	+	CAC	16
chr1	2173003	2173004	+	TAT	7
chr1	2173009	2173010	+	TAC	2
chr1	2187645	2187646	+	CAC	1
chr1	2187647	2187648	+	CAC	1
chr1	2187651	2187652	+	TAC	1
chr1	2187663	2187664	+	CAC	1
chr1	2187688	2187689	+	TAC	1
chr1	2187694	2187695	+	TAT	1
chr1	2187696	2187697	+	TAT	1
chr1	21971921	21971922	+	GAA	1
chr1	21971922	21971923	+	AAA	2
chr1	21971923	21971924	+	AAG	3
chr1	21971926	21971927	+	TAT	2
chr1	21971932	21971933	+	TAG	1
chr1	21971940	21971941	+	CAC	1
chr1	21971951	21971952	+	CAA	1
chr1	21971961	21971962	+	CAC	15
chr1	21971963	21971964	+	CAG	7
chr1	21971969	21971970	+	TAT	11
chr1	21971974	21971975	+	CAA	1
chr1	21971975	21971976	+	AAA	7
chr1	21971976	21971977	+	AAA	3
chr1	21971977	21971978	+	AAT	2
chr1	21971984	21971985	+	TAA	15
chr1	21971985	21971986	+	AAA	12
chr1	21971986	21971987	+	AAT	8
chr1	21971989	21971990	+	TAA	13
chr1	21971990	21971991	+	AAT	9
chr1	21971994	21971995	+	TAT	11
chr1	21972002	21972003	+	CAA	5
chr1	21972003	21972004	+	AAA	4
chr1	21972004	21972005	+	AAA	5
chr1	21972005	21972006	+	AAT	9
chr1	21972010	21972011	+	TAC	3
chr1	21972014	21972015	+	CAC	1
chr1	21972017	21972018	+	AAT	7
chr1	21973575	21973576	+	AAT	1
chr1	21973578	21973579	+	TAA	2
chr1	21973579	21973580	+	AAT	1
chr1	21973583	21973584	+	CAA	2
chr1	21973584	21973585	+	AAT	2
chr1	21973596	21973597	+	AAT	1
chr1	21973598	21973599	+	TAA	2
chr1	21973599	21973600	+	AAG	3
chr1	21973606	21973607	+	TAA	1
chr1	21973607	21973608	+	AAC	2
chr1	21973611	21973612	+	TAA	1
chr1	21973614	21973615	+	AAA	1
chr1	21973623	21973624	+	TAA	1
chr1	2199126	2199127	+	TAC	1
chr1	2199131	2199132	+	TAC	1
chr1	2199138	2199139	+	AAT	1
chr1	2199142	2199143	+	CAG	1
chr1	2199147	2199148	+	CAT	1
chr1	2199150	2199151	+	CAA	1
chr1	2199151	2199152	+	AAT	1
chr1	2199248	2199249	-	ATA	1
chr1	2199250	2199251	-	ATG	1
chr1	2199257	2199258	-	CTG	1
chr1	2199272	2199273	-	CTT	2
chr1	2199273	2199274	-	TTG	1
chr1	2199286	2199287	-	CTT	2
chr1	2199287	2199288	-	TTC	1
chr1	2199295	2199296	-	GTG	2
chr1	2200175	2200176	-	CTG	1
chr1	2200178	2200179	-	ATG	1
chr1	2200194	2200195	-	ATA	1
chr1	2200217	2200218	-	CTG	1
chr1	2200222	2200223	-	ATG	1
chr1	2200228	2200229	-	CTG	1
chr1	2201103	2201104	+	CAA	3
chr1	2201104	2201105	+	AAA	3
chr1	2201105	2201106	+	AAG	2
chr1	2201109	2201110	+	AAG	3
chr1	2201120	2201121	+	AAG	1
chr1	2201134	2201135	+	AAA	2
chr1	2201136	2201137	+	AAA	1
chr1	22014809	22014810	+	CAG	1
chr1	22014817	22014818	+	AAA	1
chr1	22014818	22014819	+	AAC	1
chr1	22014832	22014833	+	AAG	1
chr1	2201878	2201879	+	AAA	1
chr1	2201879	2201880	+	AAA	1
chr1	2201880	2201881	+	AAG	2
chr1	2201883	2201884	+	AAG	2
chr1	2201887	2201888	+	TAT	2
chr1	2201894	2201895	+	AAG	1
chr1	2201897	2201898	+	AAT	1
chr1	2201913	2201914	+	AAC	1
chr1	2202206	2202207	+	TAA	6
chr1	2202207	2202208	+	AAA	2
chr1	2202208	2202209	+	AAA	1
chr1	2202213	2202214	+	AAA	3
chr1	2202214	2202215	+	AAA	2
chr1	2202215	2202216	+	AAT	6
chr1	2202218	2202219	+	AAG	6
chr1	2202259	2202260	+	CAT	1
chr1	2202270	2202271	+	CAT	1
chr1	2202272	2202273	+	TAA	1
chr1	2202274	2202275	+	AAT	1
chr1	2202284	2202285	+	AAA	1
chr1	2202285	2202286	+	AAT	2
chr1	2202303	2202304	+	CAG	2
chr1	2202313	2202314	+	CAG	1
chr1	2202315	2202316	+	GAT	1
chr1	2203730	2203731	-	CTT	1
chr1	2203731	2203732	-	TTG	1
chr1	2203734	2203735	-	CTA	1
chr1	2203754	2203755	-	CTA	1
chr1	22048386	22048387	-	ATT	1
chr1	22048406	22048407	-	TTT	2
chr1	22048418	22048419	-	ATA	2
chr1	22048434	22048435	-	ATA	2
chr1	22048436	22048437	-	ATA	2
chr1	22048438	22048439	-	ATA	2
chr1	22317871	22317872	-	TTT	1
chr1	22317899	22317900	-	CTT	1
chr1	22317911	22317912	-	CTT	1
chr1	22317922	22317923	-	GTT	1
chr1	22317923	22317924	-	TTC	1
chr1	22317928	22317929	-	CTC	1
chr1	22317930	22317931	-	CTG	1
chr1	22318018	22318019	+	AAC	1
chr1	22318022	22318023	+	GAA	1
chr1	22318033	22318034	+	GAA	1
chr1	22318034	22318035	+	AAG	1
chr1	22318050	22318051	+	AAC	1
[truncated: 350,456 more rows]
