# Supplementary material for: Fmrp Interacts with Adar and Regulates RNA Editing, Synaptic Density and Locomotor Activity in Zebrafish
Source: PLoS Genet. 2015 Dec 4;11(12):e1005702. doi: 10.1371/journal.pgen.1005702 (PMC4670233; doi:10.1371/journal.pgen.1005702)
Supplement: S2 Table — The genomic location, strand, and sequence triplet of all HE sites detected in the CDS region. (XLSX) [file pgen.1005702.s004.xlsx]

## Sheet: Table S2 - HE CDS sites
Chr	Location	Strand	Gene name	RefSeq ID
chr1	168177	+	cenpe/cul4a	NM_001076721/NM_201027
chr1	574613	+	cul4a/tmem39a	NM_201027/NM_199632
chr1	574632	+	cul4a/tmem39a	NM_201027/NM_199632
chr1	574637	+	cul4a/tmem39a	NM_201027/NM_199632
chr1	574638	+	cul4a/tmem39a	NM_201027/NM_199632
chr1	574649	+	cul4a/tmem39a	NM_201027/NM_199632
chr1	574650	+	cul4a/tmem39a	NM_201027/NM_199632
chr1	18506940	+	si:ch211-42i9.8	NM_001145618
chr1	18506956	+	si:ch211-42i9.8	NM_001145618
chr1	18506957	+	si:ch211-42i9.8	NM_001145618
chr1	18506958	+	si:ch211-42i9.8	NM_001145618
chr1	18506959	+	si:ch211-42i9.8	NM_001145618
chr1	18506985	+	si:ch211-42i9.8	NM_001145618
chr1	18506986	+	si:ch211-42i9.8	NM_001145618
chr1	18506991	+	si:ch211-42i9.8	NM_001145618
chr1	18530023	+	si:ch211-42i9.8	NM_001145618
chr1	18530030	+	si:ch211-42i9.8	NM_001145618
chr1	18530038	+	si:ch211-42i9.8	NM_001145618
chr1	18530054	+	si:ch211-42i9.8	NM_001145618
chr1	22346265	+	ncapg	NM_001256205
chr1	22346291	+	ncapg	NM_001256205
chr1	22346292	+	ncapg	NM_001256205
chr1	22346296	+	ncapg	NM_001256205
chr1	22346303	+	ncapg	NM_001256205
chr1	23414414	+	zgc:73273	NM_200771
chr1	23414428	+	zgc:73273	NM_200771
chr1	23414431	+	zgc:73273	NM_200771
chr1	23414443	+	zgc:73273	NM_200771
chr1	23414445	+	zgc:73273	NM_200771
chr1	23414459	+	zgc:73273	NM_200771
chr1	23414465	+	zgc:73273	NM_200771
chr1	23414473	+	zgc:73273	NM_200771
chr1	23414476	+	zgc:73273	NM_200771
chr1	23414479	+	zgc:73273	NM_200771
chr1	23414489	+	zgc:73273	NM_200771
chr1	23414721	+	zgc:73273	NM_200771
chr1	23414731	+	zgc:73273	NM_200771
chr1	23414737	+	zgc:73273	NM_200771
chr1	23414750	+	zgc:73273	NM_200771
chr1	23414751	+	zgc:73273	NM_200771
chr1	27027782	+	chst10	NM_001003779
chr1	27027822	+	chst10	NM_001003779
chr1	27027842	+	chst10	NM_001003779
chr1	27027843	+	chst10	NM_001003779
chr1	29784305	+	bora	NM_001007450
chr1	39172839	+	spcs3	NM_212948
chr1	39172843	+	spcs3	NM_212948
chr1	39172845	+	spcs3	NM_212948
chr1	39172857	+	spcs3	NM_212948
chr1	39172864	+	spcs3	NM_212948
chr1	39176396	+	spcs3	NM_212948
chr1	39176423	+	spcs3	NM_212948
chr1	39176434	+	spcs3	NM_212948
chr1	39176435	+	spcs3	NM_212948
chr1	39176443	+	spcs3	NM_212948
chr1	39176451	+	spcs3	NM_212948
chr1	50322118	+	lef1	NM_131426
chr1	50322127	+	lef1	NM_131426
chr1	50322142	+	lef1	NM_131426
chr1	50322146	+	lef1	NM_131426
chr1	50322155	+	lef1	NM_131426
chr1	50322158	+	lef1	NM_131426
chr1	50322168	+	lef1	NM_131426
chr1	50322178	+	lef1	NM_131426
chr1	50322180	+	lef1	NM_131426
chr1	50322183	+	lef1	NM_131426
chr1	50322194	+	lef1	NM_131426
chr1	50322201	+	lef1	NM_131426
chr1	18319891	-	LOC563777	NM_001162486
chr1	20329237	-	ncapd3	NM_200330
chr1	20329259	-	ncapd3	NM_200330
chr1	20329263	-	ncapd3	NM_200330
chr1	20329278	-	ncapd3	NM_200330
chr1	20329281	-	ncapd3	NM_200330
chr1	23414008	-	pet112	NM_001013446
chr1	23414034	-	pet112	NM_001013446
chr1	23414044	-	pet112	NM_001013446
chr1	23414049	-	pet112	NM_001013446
chr1	24353492	-	sfrp2	NM_001077384
chr1	25630720	-	anp32b	NM_212603
chr1	25630724	-	anp32b	NM_212603
chr1	25630744	-	anp32b	NM_212603
chr1	25630745	-	anp32b	NM_212603
chr1	25630746	-	anp32b	NM_212603
chr1	25630747	-	anp32b	NM_212603
chr1	25630748	-	anp32b	NM_212603
chr1	25630753	-	anp32b	NM_212603
chr1	25630757	-	anp32b	NM_212603
chr1	38579380	-	hmgb2a	NM_001037424
chr1	38579383	-	hmgb2a	NM_001037424
chr1	38579402	-	hmgb2a	NM_001037424
chr1	38579405	-	hmgb2a	NM_001037424
chr1	38579406	-	hmgb2a	NM_001037424
chr1	38579416	-	hmgb2a	NM_001037424
chr1	38579524	-	hmgb2a	NM_001037424
chr1	38579551	-	hmgb2a	NM_001037424
chr1	38579562	-	hmgb2a	NM_001037424
chr1	38579572	-	hmgb2a	NM_001037424
chr1	38579574	-	hmgb2a	NM_001037424
chr1	38579575	-	hmgb2a	NM_001037424
chr1	38579576	-	hmgb2a	NM_001037424
chr1	38579577	-	hmgb2a	NM_001037424
chr1	38579587	-	hmgb2a	NM_001037424
chr1	38579588	-	hmgb2a	NM_001037424
chr1	38579597	-	hmgb2a	NM_001037424
chr1	38579598	-	hmgb2a	NM_001037424
chr1	38579608	-	hmgb2a	NM_001037424
chr1	38579611	-	hmgb2a	NM_001037424
chr1	38579612	-	hmgb2a	NM_001037424
chr1	38579627	-	hmgb2a	NM_001037424
chr1	38579656	-	hmgb2a	NM_001037424
chr1	38579657	-	hmgb2a	NM_001037424
chr1	38579658	-	hmgb2a	NM_001037424
chr1	38580134	-	hmgb2a	NM_001037424
chr1	38580137	-	hmgb2a	NM_001037424
chr1	38580148	-	hmgb2a	NM_001037424
chr1	38580155	-	hmgb2a	NM_001037424
chr1	38580156	-	hmgb2a	NM_001037424
chr1	38580165	-	hmgb2a	NM_001037424
chr1	38580169	-	hmgb2a	NM_001037424
chr1	38580173	-	hmgb2a	NM_001037424
chr1	38580174	-	hmgb2a	NM_001037424
chr1	38580175	-	hmgb2a	NM_001037424
chr1	38580176	-	hmgb2a	NM_001037424
chr1	38580179	-	hmgb2a	NM_001037424
chr1	38580182	-	hmgb2a	NM_001037424
chr1	38580187	-	hmgb2a	NM_001037424
chr1	38580201	-	hmgb2a	NM_001037424
chr1	38580202	-	hmgb2a	NM_001037424
chr1	38580203	-	hmgb2a	NM_001037424
chr1	40245833	-	tmem134	NM_200369
chr1	40245834	-	tmem134	NM_200369
chr1	40245837	-	tmem134	NM_200369
chr1	40245846	-	tmem134	NM_200369
chr1	40245855	-	tmem134	NM_200369
chr1	40245864	-	tmem134	NM_200369
chr1	44430837	-	wu:fi12a09	NM_001244778
chr1	44430842	-	wu:fi12a09	NM_001244778
chr1	44430856	-	wu:fi12a09	NM_001244778
chr1	44430857	-	wu:fi12a09	NM_001244778
chr1	44430884	-	wu:fi12a09	NM_001244778
chr1	44430889	-	wu:fi12a09	NM_001244778
chr1	44430894	-	wu:fi12a09	NM_001244778
chr1	44430903	-	wu:fi12a09	NM_001244778
chr1	50444371	-	sgms2	NM_001145563
chr1	50444381	-	sgms2	NM_001145563
chr1	50444382	-	sgms2	NM_001145563
chr1	50444395	-	sgms2	NM_001145563
chr1	50444419	-	sgms2	NM_001145563
chr1	50444425	-	sgms2	NM_001145563
chr1	51713045	-	esf1	NM_199745
chr1	51713051	-	esf1	NM_199745
chr1	51713054	-	esf1	NM_199745
chr1	51713057	-	esf1	NM_199745
chr1	51713081	-	esf1	NM_199745
chr1	51713097	-	esf1	NM_199745
chr1	52197781	-	snrpb2	NM_001256190
chr1	52197782	-	snrpb2	NM_001256190
chr1	52197787	-	snrpb2	NM_001256190
chr1	52197788	-	snrpb2	NM_001256190
chr1	52197791	-	snrpb2	NM_001256190
chr1	52197803	-	snrpb2	NM_001256190
chr1	52197815	-	snrpb2	NM_001256190
chr1	52197848	-	snrpb2	NM_001256190
chr1	53762881	-	znf330	NM_213373
chr1	53762882	-	znf330	NM_213373
chr1	53762885	-	znf330	NM_213373
chr1	53762891	-	znf330	NM_213373
chr1	53762908	-	znf330	NM_213373
chr1	53762911	-	znf330	NM_213373
chr1	53762960	-	znf330	NM_213373
chr1	53762995	-	znf330	NM_213373
chr1	53762996	-	znf330	NM_213373
chr1	53763002	-	znf330	NM_213373
chr1	53763003	-	znf330	NM_213373
chr1	53763005	-	znf330	NM_213373
chr1	53763006	-	znf330	NM_213373
chr1	53763011	-	znf330	NM_213373
chr1	53763020	-	znf330	NM_213373
chr1	53763025	-	znf330	NM_213373
chr1	53763035	-	znf330	NM_213373
chr1	53763044	-	znf330	NM_213373
chr1	53772765	-	znf330	NM_213373
chr1	53772772	-	znf330	NM_213373
chr1	53772801	-	znf330	NM_213373
chr1	53772804	-	znf330	NM_213373
chr1	53772807	-	znf330	NM_213373
chr1	56289507	-	dnajb1b	NM_199773
chr1	56289534	-	dnajb1b	NM_199773
chr1	56289547	-	dnajb1b	NM_199773
chr1	56289548	-	dnajb1b	NM_199773
chr1	56289553	-	dnajb1b	NM_199773
chr1	56289554	-	dnajb1b	NM_199773
chr1	56289570	-	dnajb1b	NM_199773
chr1	56289578	-	dnajb1b	NM_199773
chr1	56289618	-	dnajb1b	NM_199773
chr1	56289622	-	dnajb1b	NM_199773
chr1	59172174	-	zgc:174890	NM_001122845
chr1	59172188	-	zgc:174890	NM_001122845
chr1	59172229	-	zgc:174890	NM_001122845
chr1	59172230	-	zgc:174890	NM_001122845
chr1	59172238	-	zgc:174890	NM_001122845
chr1	59172247	-	zgc:174890	NM_001122845
chr1	59172276	-	zgc:174890	NM_001122845
chr1	59172287	-	zgc:174890	NM_001122845
chr10	101359	+	sim2/tiprl	NM_200663/NM_131836
chr10	101370	+	sim2/tiprl	NM_200663/NM_131836
chr10	101371	+	sim2/tiprl	NM_200663/NM_131836
chr10	101374	+	sim2/tiprl	NM_200663/NM_131836
chr10	101376	+	sim2/tiprl	NM_200663/NM_131836
chr10	101384	+	sim2/tiprl	NM_200663/NM_131836
chr10	101397	+	sim2/tiprl	NM_200663/NM_131836
chr10	101403	+	sim2/tiprl	NM_200663/NM_131836
chr10	101413	+	sim2/tiprl	NM_200663/NM_131836
chr10	101416	+	sim2/tiprl	NM_200663/NM_131836
chr10	11745472	+	ppwd1	NM_001098758
chr10	11745473	+	ppwd1	NM_001098758
chr10	11745474	+	ppwd1	NM_001098758
chr10	11745479	+	ppwd1	NM_001098758
chr10	11745480	+	ppwd1	NM_001098758
chr10	11745522	+	ppwd1	NM_001098758
chr10	16065319	+	lmnb1	NM_152972
chr10	16065332	+	lmnb1	NM_152972
chr10	16065335	+	lmnb1	NM_152972
chr10	16065337	+	lmnb1	NM_152972
chr10	16065347	+	lmnb1	NM_152972
chr10	16065350	+	lmnb1	NM_152972
chr10	16065375	+	lmnb1	NM_152972
chr10	19625984	+	zgc:173837	NM_001111233
chr10	19625987	+	zgc:173837	NM_001111233
chr10	19625998	+	zgc:173837	NM_001111233
chr10	19625999	+	zgc:173837	NM_001111233
chr10	19626014	+	zgc:173837	NM_001111233
chr10	19626015	+	zgc:173837	NM_001111233
chr10	22234837	+	npm1a	NM_199428
chr10	22234848	+	npm1a	NM_199428
chr10	22234850	+	npm1a	NM_199428
chr10	23319784	+	slc25a1a	NM_200607
chr10	25838476	+	chordc1b	NM_200339
chr10	30670931	+	hyou1	NM_212703
chr10	30758226	+	hspa8	NM_001110403
chr10	30758228	+	hspa8	NM_001110403
chr10	30758232	+	hspa8	NM_001110403
chr10	30758236	+	hspa8	NM_001110403
chr10	30758240	+	hspa8	NM_001110403
chr10	30758262	+	hspa8	NM_001110403
chr10	36034739	+	exosc8	NM_001002865
chr10	36034741	+	exosc8	NM_001002865
chr10	36034742	+	exosc8	NM_001002865
chr10	36034751	+	exosc8	NM_001002865
chr10	36034752	+	exosc8	NM_001002865
chr10	36034764	+	exosc8	NM_001002865
chr10	36034785	+	exosc8	NM_001002865
chr10	36034797	+	exosc8	NM_001002865
chr10	36034798	+	exosc8	NM_001002865
chr10	36034807	+	exosc8	NM_001002865
chr10	36034816	+	exosc8	NM_001002865
chr10	36181059	+	nsun5	NM_213285
chr10	36181060	+	nsun5	NM_213285
chr10	36181063	+	nsun5	NM_213285
chr10	36181075	+	nsun5	NM_213285
chr10	36181076	+	nsun5	NM_213285
chr10	36181079	+	nsun5	NM_213285
chr10	36181087	+	nsun5	NM_213285
chr10	36181088	+	nsun5	NM_213285
chr10	36181089	+	nsun5	NM_213285
chr10	36181090	+	nsun5	NM_213285
chr10	36181099	+	nsun5	NM_213285
chr10	36181102	+	nsun5	NM_213285
chr10	36181110	+	nsun5	NM_213285
chr10	36181111	+	nsun5	NM_213285
chr10	36181114	+	nsun5	NM_213285
chr10	36455244	+	zgc:113255	NM_001014327
chr10	36455254	+	zgc:113255	NM_001014327
chr10	36455263	+	zgc:113255	NM_001014327
chr10	36455264	+	zgc:113255	NM_001014327
chr10	37914373	+	ucp2	NM_131176
chr10	37914376	+	ucp2	NM_131176
chr10	37914411	+	ucp2	NM_131176
chr10	37914412	+	ucp2	NM_131176
chr10	37914416	+	ucp2	NM_131176
chr10	37914418	+	ucp2	NM_131176
chr10	37914422	+	ucp2	NM_131176
chr10	37914431	+	ucp2	NM_131176
chr10	43279352	+	orai1b	NM_205600
chr10	43279353	+	orai1b	NM_205600
chr10	43352386	+	setd1ba	NM_001045134
chr10	43352395	+	setd1ba	NM_001045134
chr10	43352415	+	setd1ba	NM_001045134
chr10	43352419	+	setd1ba	NM_001045134
chr10	43352434	+	setd1ba	NM_001045134
chr10	43352438	+	setd1ba	NM_001045134
chr10	43352441	+	setd1ba	NM_001045134
chr10	43352453	+	setd1ba	NM_001045134
chr10	45308786	+	nr2f1b	NM_200592
chr10	45308794	+	nr2f1b	NM_200592
chr10	45308800	+	nr2f1b	NM_200592
chr10	45308806	+	nr2f1b	NM_200592
chr10	45308836	+	nr2f1b	NM_200592
chr10	45308839	+	nr2f1b	NM_200592
chr10	45308844	+	nr2f1b	NM_200592
chr10	45308845	+	nr2f1b	NM_200592
chr10	46484112	+	setd8a	NM_001045349
chr10	46484126	+	setd8a	NM_001045349
chr10	46484127	+	setd8a	NM_001045349
chr10	46484157	+	setd8a	NM_001045349
chr10	46484158	+	setd8a	NM_001045349
chr10	46484163	+	setd8a	NM_001045349
chr10	46488059	+	snrnp35	NM_001030241
chr10	46488068	+	snrnp35	NM_001030241
chr10	46488070	+	snrnp35	NM_001030241
chr10	46488092	+	snrnp35	NM_001030241
chr10	46488125	+	snrnp35	NM_001030241
chr10	46488134	+	snrnp35	NM_001030241
chr10	46488135	+	snrnp35	NM_001030241
chr10	46488137	+	snrnp35	NM_001030241
chr10	46488138	+	snrnp35	NM_001030241
chr10	46488139	+	snrnp35	NM_001030241
chr10	46488140	+	snrnp35	NM_001030241
chr10	46488149	+	snrnp35	NM_001030241
chr10	1989622	-	tdgf1	NM_131092
chr10	1989623	-	tdgf1	NM_131092
chr10	1989636	-	tdgf1	NM_131092
chr10	1989637	-	tdgf1	NM_131092
chr10	1989642	-	tdgf1	NM_131092
chr10	1989650	-	tdgf1	NM_131092
chr10	1989660	-	tdgf1	NM_131092
chr10	1989677	-	tdgf1	NM_131092
chr10	1989689	-	tdgf1	NM_131092
chr10	1989690	-	tdgf1	NM_131092
chr10	1989706	-	tdgf1	NM_131092
chr10	1989707	-	tdgf1	NM_131092
chr10	1989725	-	tdgf1	NM_131092
chr10	1989999	-	tdgf1	NM_131092
chr10	3434858	-	tmed2	NM_199548
chr10	3434863	-	tmed2	NM_199548
chr10	3434867	-	tmed2	NM_199548
chr10	3434875	-	tmed2	NM_199548
chr10	3434876	-	tmed2	NM_199548
chr10	3434884	-	tmed2	NM_199548
chr10	3434887	-	tmed2	NM_199548
chr10	3434981	-	tmed2	NM_199548
chr10	5025537	-	hnrpdl	NM_213392
chr10	5025540	-	hnrpdl	NM_213392
chr10	5025541	-	hnrpdl	NM_213392
chr10	5025546	-	hnrpdl	NM_213392
chr10	5025547	-	hnrpdl	NM_213392
chr10	5027728	-	hnrpdl	NM_213392
chr10	5027738	-	hnrpdl	NM_213392
chr10	5027758	-	hnrpdl	NM_213392
chr10	5027781	-	hnrpdl	NM_213392
chr10	15651698	-	smc5	NM_001193541
chr10	21442914	-	avd	NM_001201442
chr10	21442918	-	avd	NM_001201442
chr10	21442923	-	avd	NM_001201442
chr10	21442935	-	avd	NM_001201442
chr10	21442938	-	avd	NM_001201442
chr10	24816497	-	slc43a2b	NM_001008585
chr10	24816498	-	slc43a2b	NM_001008585
chr10	24816544	-	slc43a2b	NM_001008585
chr10	24816550	-	slc43a2b	NM_001008585
chr10	24816552	-	slc43a2b	NM_001008585
chr10	35029878	-	zar1l	NM_001199367
chr10	35029889	-	zar1l	NM_001199367
chr10	35029905	-	zar1l	NM_001199367
chr10	35029907	-	zar1l	NM_001199367
chr10	35029908	-	zar1l	NM_001199367
chr10	35029916	-	zar1l	NM_001199367
chr10	35029917	-	zar1l	NM_001199367
chr10	35029937	-	zar1l	NM_001199367
chr10	35029938	-	zar1l	NM_001199367
chr10	35029962	-	zar1l	NM_001199367
chr10	35029978	-	zar1l	NM_001199367
chr10	35029993	-	zar1l	NM_001199367
chr10	35029998	-	zar1l	NM_001199367
chr10	35030012	-	zar1l	NM_001199367
chr10	35030046	-	zar1l	NM_001199367
chr10	35030054	-	zar1l	NM_001199367
chr10	35030079	-	zar1l	NM_001199367
chr10	35030080	-	zar1l	NM_001199367
chr10	35030084	-	zar1l	NM_001199367
chr10	35030089	-	zar1l	NM_001199367
chr10	35030091	-	zar1l	NM_001199367
chr10	35030101	-	zar1l	NM_001199367
chr10	35030105	-	zar1l	NM_001199367
chr10	35030106	-	zar1l	NM_001199367
chr10	35030107	-	zar1l	NM_001199367
chr10	35030116	-	zar1l	NM_001199367
chr10	35030122	-	zar1l	NM_001199367
chr10	35030124	-	zar1l	NM_001199367
chr10	35030130	-	zar1l	NM_001199367
chr10	35030131	-	zar1l	NM_001199367
chr10	35030132	-	zar1l	NM_001199367
chr10	35030134	-	zar1l	NM_001199367
chr10	38126633	-	dhrs13a.2	NM_001004641
chr10	38126644	-	dhrs13a.2	NM_001004641
chr10	38126659	-	dhrs13a.2	NM_001004641
chr10	38126695	-	dhrs13a.2	NM_001004641
chr11	14345809	+	med16	NM_001199872
chr11	14345815	+	med16	NM_001199872
chr11	14345831	+	med16	NM_001199872
chr11	14345839	+	med16	NM_001199872
chr11	14345840	+	med16	NM_001199872
chr11	26494780	+	mbd1	NM_001044753
chr11	26494792	+	mbd1	NM_001044753
chr11	26494793	+	mbd1	NM_001044753
chr11	26494795	+	mbd1	NM_001044753
chr11	26494801	+	mbd1	NM_001044753
chr11	26494807	+	mbd1	NM_001044753
chr11	26494823	+	mbd1	NM_001044753
chr11	26494842	+	mbd1	NM_001044753
chr11	31172090	+	ugt1b7	NM_001172769
chr11	31172103	+	ugt1b7	NM_001172769
chr11	31172116	+	ugt1b7	NM_001172769
chr11	31172117	+	ugt1b7	NM_001172769
chr11	31172123	+	ugt1b7	NM_001172769
chr11	31172137	+	ugt1b7	NM_001172769
chr11	31172138	+	ugt1b7	NM_001172769
chr11	31172355	+	ugt1b7	NM_001172769
chr11	31172398	+	ugt1b7	NM_001172769
chr11	31172399	+	ugt1b7	NM_001172769
chr11	31172411	+	ugt1b7	NM_001172769
chr11	31172478	+	ugt1b7	NM_001172769
chr11	31172499	+	ugt1b7	NM_001172769
chr11	31172514	+	ugt1b7	NM_001172769
chr11	31172516	+	ugt1b7	NM_001172769
chr11	31172524	+	ugt1b7	NM_001172769
chr11	32383901	+	egln1b	NM_001002595
chr11	32383915	+	egln1b	NM_001002595
chr11	32383918	+	egln1b	NM_001002595
chr11	32383943	+	egln1b	NM_001002595
chr11	32383960	+	egln1b	NM_001002595
chr11	36018945	+	mon1a	NM_001098770
chr11	36018948	+	mon1a	NM_001098770
chr11	36018963	+	mon1a	NM_001098770
chr11	36018984	+	mon1a	NM_001098770
chr11	41417835	+	vamp3	NM_001002073
chr11	42944150	+	akr7a3	NM_001002369
chr11	42944155	+	akr7a3	NM_001002369
chr11	42944165	+	akr7a3	NM_001002369
chr11	42944174	+	akr7a3	NM_001002369
chr11	42944248	+	akr7a3	NM_001002369
chr11	42944250	+	akr7a3	NM_001002369
chr11	42944259	+	akr7a3	NM_001002369
chr11	42944265	+	akr7a3	NM_001002369
chr11	42944266	+	akr7a3	NM_001002369
chr11	42944273	+	akr7a3	NM_001002369
chr11	42944282	+	akr7a3	NM_001002369
chr11	42944286	+	akr7a3	NM_001002369
chr11	42944288	+	akr7a3	NM_001002369
chr11	42944289	+	akr7a3	NM_001002369
chr11	42944292	+	akr7a3	NM_001002369
chr11	42944296	+	akr7a3	NM_001002369
chr11	42944298	+	akr7a3	NM_001002369
chr11	42944299	+	akr7a3	NM_001002369
chr11	42944304	+	akr7a3	NM_001002369
chr11	42944306	+	akr7a3	NM_001002369
chr11	42944309	+	akr7a3	NM_001002369
chr11	42944312	+	akr7a3	NM_001002369
chr11	42944314	+	akr7a3	NM_001002369
chr11	42944317	+	akr7a3	NM_001002369
chr11	42944321	+	akr7a3	NM_001002369
chr11	44499363	+	sult6b1	NM_214686
chr11	45480837	+	gli2b/rbm34	NM_001015069/NM_001002382
chr11	45480838	+	gli2b/rbm34	NM_001015069/NM_001002382
chr11	45480853	+	gli2b/rbm34	NM_001015069/NM_001002382
chr11	45480875	+	gli2b/rbm34	NM_001015069/NM_001002382
chr11	11639764	-	krt15	NM_213523
chr11	11639769	-	krt15	NM_213523
chr11	11912935	-	cdc6	NM_001127333
chr11	11912953	-	cdc6	NM_001127333
chr11	11912958	-	cdc6	NM_001127333
chr11	11912959	-	cdc6	NM_001127333
chr11	11912973	-	cdc6	NM_001127333
chr11	11912987	-	cdc6	NM_001127333
chr11	11912988	-	cdc6	NM_001127333
chr11	11912989	-	cdc6	NM_001127333
chr11	21577954	-	ubc	NM_001077804
chr11	21577955	-	ubc	NM_001077804
chr11	21577957	-	ubc	NM_001077804
chr11	21577980	-	ubc	NM_001077804
chr11	21577990	-	ubc	NM_001077804
chr11	21577991	-	ubc	NM_001077804
chr11	21578011	-	ubc	NM_001077804
chr11	21578638	-	ubc	NM_001077804
chr11	21578639	-	ubc	NM_001077804
chr11	21578658	-	ubc	NM_001077804
chr11	21578671	-	ubc	NM_001077804
chr11	21578857	-	ubc	NM_001077804
chr11	21578864	-	ubc	NM_001077804
chr11	21578869	-	ubc	NM_001077804
chr11	21578892	-	ubc	NM_001077804
chr11	21578893	-	ubc	NM_001077804
chr11	21578902	-	ubc	NM_001077804
chr11	22050719	-	mapkapk2a	NM_201303
chr11	22050732	-	mapkapk2a	NM_201303
chr11	22050743	-	mapkapk2a	NM_201303
chr11	26393535	-	hcfc1a	NM_001045064
chr11	26393543	-	hcfc1a	NM_001045064
chr11	26393544	-	hcfc1a	NM_001045064
chr11	26393569	-	hcfc1a	NM_001045064
chr11	26393570	-	hcfc1a	NM_001045064
chr11	26393573	-	hcfc1a	NM_001045064
chr11	26393577	-	hcfc1a	NM_001045064
chr11	26393581	-	hcfc1a	NM_001045064
chr11	26762310	-	skib	NM_130938
chr11	26762323	-	skib	NM_130938
chr11	26762340	-	skib	NM_130938
chr11	26762344	-	skib	NM_130938
chr11	39777157	-	nucks1a	NM_001004601
chr11	39777160	-	nucks1a	NM_001004601
chr11	39777165	-	nucks1a	NM_001004601
chr11	39777166	-	nucks1a	NM_001004601
chr11	39777169	-	nucks1a	NM_001004601
chr11	39777194	-	nucks1a	NM_001004601
chr12	18701009	+	rsph10b	NM_001076759
chr12	18701016	+	rsph10b	NM_001076759
chr12	18701022	+	rsph10b	NM_001076759
chr12	20067614	+	l3mbtl2	NM_200032
chr12	20067615	+	l3mbtl2	NM_200032
chr12	20067638	+	l3mbtl2	NM_200032
chr12	20067643	+	l3mbtl2	NM_200032
chr12	20067650	+	l3mbtl2	NM_200032
chr12	20067666	+	l3mbtl2	NM_200032
chr12	20067667	+	l3mbtl2	NM_200032
chr12	25571329	+	asb3	NM_199874
chr12	25571331	+	asb3	NM_199874
chr12	25571332	+	asb3	NM_199874
chr12	25571337	+	asb3	NM_199874
chr12	25571345	+	asb3	NM_199874
chr12	25571364	+	asb3	NM_199874
chr12	25571370	+	asb3	NM_199874
chr12	25571383	+	asb3	NM_199874
chr12	28701975	+	hoxb5b	NM_131537
chr12	28701976	+	hoxb5b	NM_131537
chr12	28701986	+	hoxb5b	NM_131537
chr12	28701987	+	hoxb5b	NM_131537
chr12	28702016	+	hoxb5b	NM_131537
chr12	28702019	+	hoxb5b	NM_131537
chr12	28702020	+	hoxb5b	NM_131537
chr12	35312758	+	mrpl43	NM_001002428
chr12	35408883	+	tmem180	NM_001008654
chr12	35408885	+	tmem180	NM_001008654
chr12	35408886	+	tmem180	NM_001008654
chr12	35408893	+	tmem180	NM_001008654
chr12	35408904	+	tmem180	NM_001008654
chr12	35408906	+	tmem180	NM_001008654
chr12	35408915	+	tmem180	NM_001008654
chr12	35408916	+	tmem180	NM_001008654
chr12	35408920	+	tmem180	NM_001008654
chr12	35408929	+	tmem180	NM_001008654
chr12	35408931	+	tmem180	NM_001008654
chr12	35408938	+	tmem180	NM_001008654
chr12	35408939	+	tmem180	NM_001008654
chr12	36893108	+	birc5a	NM_194397
chr12	36893110	+	birc5a	NM_194397
chr12	36893137	+	birc5a	NM_194397
chr12	36893139	+	birc5a	NM_194397
chr12	40102665	+	rpl38	NM_001002486
chr12	40102676	+	rpl38	NM_001002486
chr12	40102682	+	rpl38	NM_001002486
chr12	40102683	+	rpl38	NM_001002486
chr12	40102701	+	rpl38	NM_001002486
chr12	40102721	+	rpl38	NM_001002486
chr12	290857	-	wdr45l	NM_200240
chr12	290874	-	wdr45l	NM_200240
chr12	1216407	-	polr3e	NM_212754
chr12	1216442	-	polr3e	NM_212754
chr12	1216443	-	polr3e	NM_212754
chr12	1216451	-	polr3e	NM_212754
chr12	1216459	-	polr3e	NM_212754
chr12	11426419	-	tut1	NM_001030188
chr12	11426431	-	tut1	NM_001030188
chr12	11426449	-	tut1	NM_001030188
chr12	11426457	-	tut1	NM_001030188
chr12	11426460	-	tut1	NM_001030188
chr12	11426471	-	tut1	NM_001030188
chr12	11426479	-	tut1	NM_001030188
chr12	11441961	-	ndc80	NM_001003863
chr12	11441968	-	ndc80	NM_001003863
chr12	11441983	-	ndc80	NM_001003863
chr12	11441991	-	ndc80	NM_001003863
chr12	11452024	-	mki67	NM_001277446
chr12	11452033	-	mki67	NM_001277446
chr12	11452037	-	mki67	NM_001277446
chr12	11452038	-	mki67	NM_001277446
chr12	11452039	-	mki67	NM_001277446
chr12	11452050	-	mki67	NM_001277446
chr12	11452057	-	mki67	NM_001277446
chr12	11452058	-	mki67	NM_001277446
chr12	11452065	-	mki67	NM_001277446
chr12	11452072	-	mki67	NM_001277446
chr12	11452075	-	mki67	NM_001277446
chr12	11452077	-	mki67	NM_001277446
chr12	11452081	-	mki67	NM_001277446
chr12	11452082	-	mki67	NM_001277446
chr12	11452088	-	mki67	NM_001277446
chr12	11452090	-	mki67	NM_001277446
chr12	11452096	-	mki67	NM_001277446
chr12	11452099	-	mki67	NM_001277446
chr12	11452101	-	mki67	NM_001277446
chr12	19594055	-	pgp	NM_212726
chr12	19594078	-	pgp	NM_212726
chr12	19594087	-	pgp	NM_212726
chr12	19594102	-	pgp	NM_212726
chr12	19594103	-	pgp	NM_212726
chr12	19594108	-	pgp	NM_212726
chr12	19594109	-	pgp	NM_212726
chr12	19594114	-	pgp	NM_212726
chr12	19594123	-	pgp	NM_212726
chr12	20245104	-	tefa	NM_131400
chr12	20245117	-	tefa	NM_131400
chr12	20245123	-	tefa	NM_131400
chr12	20245124	-	tefa	NM_131400
chr12	20245134	-	tefa	NM_131400
chr12	20245147	-	tefa	NM_131400
chr12	20245668	-	tefa	NM_131400
chr12	20245669	-	tefa	NM_131400
chr12	20245678	-	tefa	NM_131400
chr12	20245690	-	tefa	NM_131400
chr12	20245691	-	tefa	NM_131400
chr12	20245718	-	tefa	NM_131400
chr12	28107836	-	acsf2	NM_001045419/NM_001139438
chr12	28107837	-	acsf2	NM_001045419/NM_001139438
chr12	28599199	-	bc2	NM_213517
chr12	28599201	-	bc2	NM_213517
chr12	28599204	-	bc2	NM_213517
chr12	31934450	-	tdrd1	NM_001164028
chr12	31934461	-	tdrd1	NM_001164028
chr12	31934496	-	tdrd1	NM_001164028
chr12	31934505	-	tdrd1	NM_001164028
chr12	31934519	-	tdrd1	NM_001164028
chr12	31934520	-	tdrd1	NM_001164028
chr12	32109259	-	dclre1a	NM_001020549
chr12	32109263	-	dclre1a	NM_001020549
chr12	32109266	-	dclre1a	NM_001020549
chr12	32109269	-	dclre1a	NM_001020549
chr12	32109274	-	dclre1a	NM_001020549
chr12	32109276	-	dclre1a	NM_001020549
chr12	32109281	-	dclre1a	NM_001020549
chr12	32109293	-	dclre1a	NM_001020549
chr12	32109296	-	dclre1a	NM_001020549
chr12	32109301	-	dclre1a	NM_001020549
chr12	32109302	-	dclre1a	NM_001020549
chr12	32109305	-	dclre1a	NM_001020549
chr12	32109309	-	dclre1a	NM_001020549
chr12	32109317	-	dclre1a	NM_001020549
chr12	32109318	-	dclre1a	NM_001020549
chr12	32109326	-	dclre1a	NM_001020549
chr12	32109335	-	dclre1a	NM_001020549
chr12	32109348	-	dclre1a	NM_001020549
chr12	32109351	-	dclre1a	NM_001020549
chr12	32109353	-	dclre1a	NM_001020549
chr12	32109359	-	dclre1a	NM_001020549
chr12	32109363	-	dclre1a	NM_001020549
chr12	32109368	-	dclre1a	NM_001020549
chr12	32109369	-	dclre1a	NM_001020549
chr12	32109371	-	dclre1a	NM_001020549
chr12	32109376	-	dclre1a	NM_001020549
chr12	32109377	-	dclre1a	NM_001020549
chr12	32109378	-	dclre1a	NM_001020549
chr12	32109379	-	dclre1a	NM_001020549
chr12	32109387	-	dclre1a	NM_001020549
chr12	32109389	-	dclre1a	NM_001020549
chr12	32109392	-	dclre1a	NM_001020549
chr12	32109395	-	dclre1a	NM_001020549
chr12	32109398	-	dclre1a	NM_001020549
chr12	32109403	-	dclre1a	NM_001020549
chr12	32109404	-	dclre1a	NM_001020549
chr12	32109406	-	dclre1a	NM_001020549
chr12	32109413	-	dclre1a	NM_001020549
chr12	32109421	-	dclre1a	NM_001020549
chr12	32109435	-	dclre1a	NM_001020549
chr12	32109437	-	dclre1a	NM_001020549
chr12	32109451	-	dclre1a	NM_001020549
chr12	32109452	-	dclre1a	NM_001020549
chr12	32109453	-	dclre1a	NM_001020549
chr12	32109457	-	dclre1a	NM_001020549
chr12	32109458	-	dclre1a	NM_001020549
chr12	32109469	-	dclre1a	NM_001020549
chr12	32109470	-	dclre1a	NM_001020549
chr12	32109471	-	dclre1a	NM_001020549
chr12	32109472	-	dclre1a	NM_001020549
chr12	32109473	-	dclre1a	NM_001020549
chr12	32109474	-	dclre1a	NM_001020549
chr12	32109482	-	dclre1a	NM_001020549
chr12	32109483	-	dclre1a	NM_001020549
chr12	32109492	-	dclre1a	NM_001020549
chr12	32109494	-	dclre1a	NM_001020549
chr12	32109499	-	dclre1a	NM_001020549
chr12	32109504	-	dclre1a	NM_001020549
chr12	32109506	-	dclre1a	NM_001020549
chr12	32109514	-	dclre1a	NM_001020549
chr12	32109517	-	dclre1a	NM_001020549
chr12	32109520	-	dclre1a	NM_001020549
chr12	32109521	-	dclre1a	NM_001020549
chr12	32109526	-	dclre1a	NM_001020549
chr12	32109539	-	dclre1a	NM_001020549
chr12	32109544	-	dclre1a	NM_001020549
chr12	32109545	-	dclre1a	NM_001020549
chr12	32109546	-	dclre1a	NM_001020549
chr12	32109554	-	dclre1a	NM_001020549
chr12	32109564	-	dclre1a	NM_001020549
chr12	32109568	-	dclre1a	NM_001020549
chr12	32109572	-	dclre1a	NM_001020549
chr12	32109579	-	dclre1a	NM_001020549
chr12	32109580	-	dclre1a	NM_001020549
chr12	32109581	-	dclre1a	NM_001020549
chr12	32109582	-	dclre1a	NM_001020549
chr12	32109586	-	dclre1a	NM_001020549
chr12	32109660	-	dclre1a	NM_001020549
chr12	32109669	-	dclre1a	NM_001020549
chr12	32109674	-	dclre1a	NM_001020549
chr12	32109675	-	dclre1a	NM_001020549
chr12	32109681	-	dclre1a	NM_001020549
chr12	32109739	-	dclre1a	NM_001020549
chr12	32109749	-	dclre1a	NM_001020549
chr12	32109759	-	dclre1a	NM_001020549
chr12	32109770	-	dclre1a	NM_001020549
chr12	32109771	-	dclre1a	NM_001020549
chr12	32109774	-	dclre1a	NM_001020549
chr12	32109775	-	dclre1a	NM_001020549
chr12	32235324	-	casp7	NM_001020607
chr12	32235335	-	casp7	NM_001020607
chr12	32235355	-	casp7	NM_001020607
chr12	32235364	-	casp7	NM_001020607
chr12	32235375	-	casp7	NM_001020607
chr12	32846410	-	vti1a	NM_001034980
chr12	32846411	-	vti1a	NM_001034980
chr12	32846415	-	vti1a	NM_001034980
chr12	32846417	-	vti1a	NM_001034980
chr12	32846422	-	vti1a	NM_001034980
chr12	33409992	-	srsf2a	NM_213382
chr12	33410002	-	srsf2a	NM_213382
chr12	33410005	-	srsf2a	NM_213382
chr12	33410006	-	srsf2a	NM_213382
chr12	33410021	-	srsf2a	NM_213382
chr12	33410022	-	srsf2a	NM_213382
chr12	33410030	-	srsf2a	NM_213382
chr12	33410041	-	srsf2a	NM_213382
chr12	33410047	-	srsf2a	NM_213382
chr13	2123765	+	klhl31	NM_001003727
chr13	2123767	+	klhl31	NM_001003727
chr13	2123768	+	klhl31	NM_001003727
chr13	2123773	+	klhl31	NM_001003727
chr13	2123788	+	klhl31	NM_001003727
chr13	2123801	+	klhl31	NM_001003727
chr13	2123831	+	klhl31	NM_001003727
chr13	2171737	+	gclc	NM_199277
chr13	2171740	+	gclc	NM_199277
chr13	2171743	+	gclc	NM_199277
chr13	2171752	+	gclc	NM_199277
chr13	2171767	+	gclc	NM_199277
chr13	4672231	+	mrps6	NM_001045456
chr13	4672237	+	mrps6	NM_001045456
chr13	4672239	+	mrps6	NM_001045456
chr13	4672249	+	mrps6	NM_001045456
chr13	4672258	+	mrps6	NM_001045456
chr13	4672456	+	mrps6	NM_001045456
chr13	4672471	+	mrps6	NM_001045456
chr13	4672477	+	mrps6	NM_001045456
chr13	4672504	+	mrps6	NM_001045456
chr13	4672505	+	mrps6	NM_001045456
chr13	5867432	+	ppm1g	NM_201488
chr13	11544824	+	sufu	NM_201309
chr13	11544831	+	sufu	NM_201309
chr13	11544835	+	sufu	NM_201309
chr13	11544851	+	sufu	NM_201309
chr13	11544860	+	sufu	NM_201309
chr13	11544870	+	sufu	NM_201309
chr13	11545138	+	sufu	NM_201309
chr13	11545143	+	sufu	NM_201309
chr13	11545146	+	sufu	NM_201309
chr13	11545150	+	sufu	NM_201309
chr13	11545152	+	sufu	NM_201309
chr13	11545155	+	sufu	NM_201309
chr13	11545156	+	sufu	NM_201309
chr13	11545163	+	sufu	NM_201309
chr13	11545174	+	sufu	NM_201309
chr13	11545175	+	sufu	NM_201309
chr13	11545181	+	sufu	NM_201309
chr13	11545184	+	sufu	NM_201309
chr13	11545187	+	sufu	NM_201309
chr13	11545195	+	sufu	NM_201309
chr13	11545198	+	sufu	NM_201309
chr13	11545203	+	sufu	NM_201309
chr13	11545215	+	sufu	NM_201309
chr13	11545219	+	sufu	NM_201309
chr13	11545225	+	sufu	NM_201309
chr13	18717752	+	fam213aa	NM_001193525
chr13	18717761	+	fam213aa	NM_001193525
chr13	18717771	+	fam213aa	NM_001193525
chr13	18717781	+	fam213aa	NM_001193525
chr13	24246982	+	pgbd5	NM_001145605
chr13	24605240	+	pdcd2	NM_001045138
chr13	24605241	+	pdcd2	NM_001045138
chr13	24605253	+	pdcd2	NM_001045138
chr13	24605257	+	pdcd2	NM_001045138
chr13	24605259	+	pdcd2	NM_001045138
chr13	24605268	+	pdcd2	NM_001045138
chr13	28918222	+	polr1c	NM_200566
chr13	28918243	+	polr1c	NM_200566
chr13	28918249	+	polr1c	NM_200566
chr13	28918250	+	polr1c	NM_200566
chr13	32678144	+	rdh14a	NM_001006031
chr13	32678145	+	rdh14a	NM_001006031
chr13	32678148	+	rdh14a	NM_001006031
chr13	32678166	+	rdh14a	NM_001006031
chr13	32678173	+	rdh14a	NM_001006031
chr13	32678184	+	rdh14a	NM_001006031
chr13	32678185	+	rdh14a	NM_001006031
chr13	32678207	+	rdh14a	NM_001006031
chr13	32678209	+	rdh14a	NM_001006031
chr13	33289028	+	rdh12	NM_001002325
chr13	33289036	+	rdh12	NM_001002325
chr13	33289040	+	rdh12	NM_001002325
chr13	33289043	+	rdh12	NM_001002325
chr13	33289047	+	rdh12	NM_001002325
chr13	33289051	+	rdh12	NM_001002325
chr13	33483092	+	oip5	NM_001145620
chr13	46096846	+	zgc:158387	NM_001080034
chr13	46096855	+	zgc:158387	NM_001080034
chr13	46096857	+	zgc:158387	NM_001080034
chr13	46096867	+	zgc:158387	NM_001080034
chr13	47412889	+	fbxo5	NM_001003869
chr13	47412900	+	fbxo5	NM_001003869
chr13	47412901	+	fbxo5	NM_001003869
chr13	47412902	+	fbxo5	NM_001003869
chr13	47412907	+	fbxo5	NM_001003869
chr13	47412929	+	fbxo5	NM_001003869
chr13	47412930	+	fbxo5	NM_001003869
chr13	47412933	+	fbxo5	NM_001003869
chr13	47412934	+	fbxo5	NM_001003869
chr13	47412936	+	fbxo5	NM_001003869
chr13	47412964	+	fbxo5	NM_001003869
chr13	76169	-	smek2	NM_200001
chr13	76191	-	smek2	NM_200001
chr13	76197	-	smek2	NM_200001
chr13	76213	-	smek2	NM_200001
chr13	4658961	-	nolc1	NM_001256652
chr13	4658968	-	nolc1	NM_001256652
chr13	4658972	-	nolc1	NM_001256652
chr13	4658984	-	nolc1	NM_001256652
chr13	11462330	-	ube2d3	NM_199571
chr13	11462334	-	ube2d3	NM_199571
chr13	17805371	-	march8	NM_001161435/NM_001111193
chr13	17805384	-	march8	NM_001161435/NM_001111193
chr13	17805395	-	march8	NM_001161435/NM_001111193
chr13	17805403	-	march8	NM_001161435/NM_001111193
chr13	17805415	-	march8	NM_001161435/NM_001111193
chr13	17805416	-	march8	NM_001161435/NM_001111193
chr13	17805417	-	march8	NM_001161435/NM_001111193
chr13	17805428	-	march8	NM_001161435/NM_001111193
chr13	22838761	-	glud1a	NM_212576
chr13	22838763	-	glud1a	NM_212576
chr13	22838776	-	glud1a	NM_212576
chr13	22838777	-	glud1a	NM_212576
chr13	22838783	-	glud1a	NM_212576
chr13	22838799	-	glud1a	NM_212576
chr13	22838800	-	glud1a	NM_212576
chr13	22838888	-	glud1a	NM_212576
chr13	22838889	-	glud1a	NM_212576
chr13	22838893	-	glud1a	NM_212576
chr13	22838896	-	glud1a	NM_212576
chr13	22838898	-	glud1a	NM_212576
chr13	22838922	-	glud1a	NM_212576
chr13	22838965	-	glud1a	NM_212576
chr13	22838973	-	glud1a	NM_212576
chr13	22838974	-	glud1a	NM_212576
chr13	22838988	-	glud1a	NM_212576
chr13	22838993	-	glud1a	NM_212576
chr13	22839002	-	glud1a	NM_212576
chr13	22839009	-	glud1a	NM_212576
chr13	22839097	-	glud1a	NM_212576
chr13	22839107	-	glud1a	NM_212576
chr13	22839114	-	glud1a	NM_212576
chr13	22839118	-	glud1a	NM_212576
chr13	22839120	-	glud1a	NM_212576
chr13	23235113	-	kbp	NM_001013462
chr13	23235116	-	kbp	NM_001013462
chr13	23235117	-	kbp	NM_001013462
chr13	23235125	-	kbp	NM_001013462
chr13	23235128	-	kbp	NM_001013462
chr13	23235155	-	kbp	NM_001013462
chr13	23235156	-	kbp	NM_001013462
chr13	28828103	-	cyp17a1	NM_212806
chr13	28828114	-	cyp17a1	NM_212806
chr13	28828116	-	cyp17a1	NM_212806
chr13	28828120	-	cyp17a1	NM_212806
chr13	28828125	-	cyp17a1	NM_212806
chr13	28828153	-	cyp17a1	NM_212806
chr13	28828158	-	cyp17a1	NM_212806
chr13	28828159	-	cyp17a1	NM_212806
chr13	28828172	-	cyp17a1	NM_212806
chr13	31906462	-	trmt5	NM_001145583
chr13	31906464	-	trmt5	NM_001145583
chr13	31906487	-	trmt5	NM_001145583
chr13	31906488	-	trmt5	NM_001145583
chr13	31909316	-	trmt5	NM_001145583
chr13	31909321	-	trmt5	NM_001145583
chr13	31909348	-	trmt5	NM_001145583
chr13	31909349	-	trmt5	NM_001145583
chr13	31909355	-	trmt5	NM_001145583
chr13	31909356	-	trmt5	NM_001145583
chr13	31909361	-	trmt5	NM_001145583
chr13	31909364	-	trmt5	NM_001145583
chr13	31909371	-	trmt5	NM_001145583
chr13	31909375	-	trmt5	NM_001145583
chr13	31909376	-	trmt5	NM_001145583
chr13	31909580	-	trmt5	NM_001145583
chr13	31909594	-	trmt5	NM_001145583
chr13	31909601	-	trmt5	NM_001145583
chr13	31909602	-	trmt5	NM_001145583
chr13	31909618	-	trmt5	NM_001145583
chr13	31909624	-	trmt5	NM_001145583
chr13	33122543	-	rock2a	NM_174863
chr13	33122548	-	rock2a	NM_174863
chr13	33122556	-	rock2a	NM_174863
chr13	33122564	-	rock2a	NM_174863
chr13	33423180	-	trip11	NM_001278703/NM_001278704
chr13	33448659	-	golga5	NM_213411
chr13	33448680	-	golga5	NM_213411
chr13	33448685	-	golga5	NM_213411
chr13	33448700	-	golga5	NM_213411
chr13	33448703	-	golga5	NM_213411
chr13	33448711	-	golga5	NM_213411
chr13	33448712	-	golga5	NM_213411
chr13	33469675	-	rtf1	NM_001083577
chr13	33469681	-	rtf1	NM_001083577
chr13	35079186	-	sptlc3	NM_001003562
chr13	35079189	-	sptlc3	NM_001003562
chr13	35079204	-	sptlc3	NM_001003562
chr13	35079205	-	sptlc3	NM_001003562
chr13	35079216	-	sptlc3	NM_001003562
chr13	35079217	-	sptlc3	NM_001003562
chr13	35079225	-	sptlc3	NM_001003562
chr13	35079238	-	sptlc3	NM_001003562
chr13	35079239	-	sptlc3	NM_001003562
chr13	35079242	-	sptlc3	NM_001003562
chr13	41363112	-	morn4	NM_001017559
chr13	45640154	-	khdrbs1a	NM_130925
chr13	45640157	-	khdrbs1a	NM_130925
chr13	45640165	-	khdrbs1a	NM_130925
chr13	45640176	-	khdrbs1a	NM_130925
chr13	45640181	-	khdrbs1a	NM_130925
chr13	45640183	-	khdrbs1a	NM_130925
chr13	45640184	-	khdrbs1a	NM_130925
chr13	45640188	-	khdrbs1a	NM_130925
chr13	45640195	-	khdrbs1a	NM_130925
chr14	3935	+	aurkb	NM_212566
chr14	3961	+	aurkb	NM_212566
chr14	3964	+	aurkb	NM_212566
chr14	4001	+	aurkb	NM_212566
chr14	6912935	+	gnb2l1	NM_131444
chr14	6912955	+	gnb2l1	NM_131444
chr14	6912956	+	gnb2l1	NM_131444
chr14	6912962	+	gnb2l1	NM_131444
chr14	6912989	+	gnb2l1	NM_131444
chr14	6928996	+	hnrnpaba	NM_212587
chr14	6929003	+	hnrnpaba	NM_212587
chr14	6929004	+	hnrnpaba	NM_212587
chr14	6929009	+	hnrnpaba	NM_212587
chr14	6929014	+	hnrnpaba	NM_212587
chr14	7354665	+	hars	NM_001004586
chr14	7354675	+	hars	NM_001004586
chr14	7354682	+	hars	NM_001004586
chr14	11156676	+	zdhhc15b	NM_001077781
chr14	11156695	+	zdhhc15b	NM_001077781
chr14	11156706	+	zdhhc15b	NM_001077781
chr14	11156709	+	zdhhc15b	NM_001077781
chr14	11156721	+	zdhhc15b	NM_001077781
chr14	11156723	+	zdhhc15b	NM_001077781
chr14	11156729	+	zdhhc15b	NM_001077781
chr14	11156730	+	zdhhc15b	NM_001077781
chr14	11156733	+	zdhhc15b	NM_001077781
chr14	11156734	+	zdhhc15b	NM_001077781
chr14	14451420	+	sqstm1	NM_213173
chr14	14451421	+	sqstm1	NM_213173
chr14	14451442	+	sqstm1	NM_213173
chr14	14451443	+	sqstm1	NM_213173
chr14	14451464	+	sqstm1	NM_213173
chr14	14451471	+	sqstm1	NM_213173
chr14	14451476	+	sqstm1	NM_213173
chr14	14451880	+	sqstm1	NM_213173
chr14	14451886	+	sqstm1	NM_213173
chr14	14451888	+	sqstm1	NM_213173
chr14	14451889	+	sqstm1	NM_213173
chr14	14451892	+	sqstm1	NM_213173
chr14	14451898	+	sqstm1	NM_213173
chr14	22700699	+	stx3a	NM_200543
chr14	30845335	+	cyp4v7	NM_001079996
chr14	30845346	+	cyp4v7	NM_001079996
chr14	32489085	+	slc9a6a	NM_001098256
chr14	32489107	+	slc9a6a	NM_001098256
chr14	32489115	+	slc9a6a	NM_001098256
chr14	32489120	+	slc9a6a	NM_001098256
chr14	32489123	+	slc9a6a	NM_001098256
chr14	32489124	+	slc9a6a	NM_001098256
chr14	32489130	+	slc9a6a	NM_001098256
chr14	32489133	+	slc9a6a	NM_001098256
chr14	32489134	+	slc9a6a	NM_001098256
chr14	32489138	+	slc9a6a	NM_001098256
chr14	32489140	+	slc9a6a	NM_001098256
chr14	32489142	+	slc9a6a	NM_001098256
chr14	32489144	+	slc9a6a	NM_001098256
chr14	32489147	+	slc9a6a	NM_001098256
chr14	32489149	+	slc9a6a	NM_001098256
chr14	32489156	+	slc9a6a	NM_001098256
chr14	32489164	+	slc9a6a	NM_001098256
chr14	32489170	+	slc9a6a	NM_001098256
chr14	32489173	+	slc9a6a	NM_001098256
chr14	32489182	+	slc9a6a	NM_001098256
chr14	32489188	+	slc9a6a	NM_001098256
chr14	32489191	+	slc9a6a	NM_001098256
chr14	32489202	+	slc9a6a	NM_001098256
chr14	32489237	+	slc9a6a	NM_001098256
chr14	32489257	+	slc9a6a	NM_001098256
chr14	32489261	+	slc9a6a	NM_001098256
chr14	34479558	+	cul4b	NM_001122844
chr14	35151845	+	med7	NM_199741
chr14	35151847	+	med7	NM_199741
chr14	35151848	+	med7	NM_199741
chr14	35151862	+	med7	NM_199741
chr14	35151892	+	med7	NM_199741
chr14	40342272	+	hnrnpa0b	NM_214706
chr14	40342280	+	hnrnpa0b	NM_214706
chr14	40342281	+	hnrnpa0b	NM_214706
chr14	40342287	+	hnrnpa0b	NM_214706
chr14	40342288	+	hnrnpa0b	NM_214706
chr14	40342315	+	hnrnpa0b	NM_214706
chr14	40342324	+	hnrnpa0b	NM_214706
chr14	40342329	+	hnrnpa0b	NM_214706
chr14	40342351	+	hnrnpa0b	NM_214706
chr14	40342363	+	hnrnpa0b	NM_214706
chr14	40342364	+	hnrnpa0b	NM_214706
chr14	40342452	+	hnrnpa0b	NM_214706
chr14	40342453	+	hnrnpa0b	NM_214706
chr14	40342486	+	hnrnpa0b	NM_214706
chr14	40342487	+	hnrnpa0b	NM_214706
chr14	40346108	+	hnrnpa0l	NM_001281721
chr14	40346129	+	hnrnpa0l	NM_001281721
chr14	40346140	+	hnrnpa0l	NM_001281721
chr14	40346168	+	hnrnpa0l	NM_001281721
chr14	40346301	+	hnrnpa0l	NM_001281721
chr14	40346305	+	hnrnpa0l	NM_001281721
chr14	40346326	+	hnrnpa0l	NM_001281721
chr14	40346358	+	hnrnpa0l	NM_001281721
chr14	40346365	+	hnrnpa0l	NM_001281721
chr14	40346391	+	hnrnpa0l	NM_001281721
chr14	40346399	+	hnrnpa0l	NM_001281721
chr14	40346405	+	hnrnpa0l	NM_001281721
chr14	40346406	+	hnrnpa0l	NM_001281721
chr14	40346407	+	hnrnpa0l	NM_001281721
chr14	40346417	+	hnrnpa0l	NM_001281721
chr14	40346418	+	hnrnpa0l	NM_001281721
chr14	40346420	+	hnrnpa0l	NM_001281721
chr14	40346421	+	hnrnpa0l	NM_001281721
chr14	40346425	+	hnrnpa0l	NM_001281721
chr14	40346442	+	hnrnpa0l	NM_001281721
chr14	40346453	+	hnrnpa0l	NM_001281721
chr14	40346454	+	hnrnpa0l	NM_001281721
chr14	40346466	+	hnrnpa0l	NM_001281721
chr14	40346468	+	hnrnpa0l	NM_001281721
chr14	40346469	+	hnrnpa0l	NM_001281721
chr14	40346470	+	hnrnpa0l	NM_001281721
chr14	40346483	+	hnrnpa0l	NM_001281721
chr14	40346505	+	hnrnpa0l	NM_001281721
chr14	40346507	+	hnrnpa0l	NM_001281721
chr14	40346508	+	hnrnpa0l	NM_001281721
chr14	40346514	+	hnrnpa0l	NM_001281721
chr14	40346519	+	hnrnpa0l	NM_001281721
chr14	40346520	+	hnrnpa0l	NM_001281721
chr14	40346523	+	hnrnpa0l	NM_001281721
chr14	40346524	+	hnrnpa0l	NM_001281721
chr14	40346531	+	hnrnpa0l	NM_001281721
chr14	40346535	+	hnrnpa0l	NM_001281721
chr14	40346552	+	hnrnpa0l	NM_001281721
chr14	40346700	+	hnrnpa0l	NM_001281721
chr14	40346721	+	hnrnpa0l	NM_001281721
chr14	40346741	+	hnrnpa0l	NM_001281721
chr14	40346742	+	hnrnpa0l	NM_001281721
chr14	42794535	+	xkrx	NM_001007406
chr14	42794549	+	xkrx	NM_001007406
chr14	42794570	+	xkrx	NM_001007406
chr14	42794577	+	xkrx	NM_001007406
chr14	42794582	+	xkrx	NM_001007406
chr14	42794583	+	xkrx	NM_001007406
chr14	42794590	+	xkrx	NM_001007406
chr14	42794592	+	xkrx	NM_001007406
chr14	49054114	+	naa15a	NM_200646
chr14	49251679	+	cryba1l1	NM_001017738
chr14	49251681	+	cryba1l1	NM_001017738
chr14	49251682	+	cryba1l1	NM_001017738
chr14	49251697	+	cryba1l1	NM_001017738
chr14	212555	-	mcm7	NM_212569
chr14	762216	-	cyyr1/trim35-27	NM_212882/NM_199878
chr14	762222	-	cyyr1/trim35-27	NM_212882/NM_199878
chr14	762239	-	cyyr1/trim35-27	NM_212882/NM_199878
chr14	762240	-	cyyr1/trim35-27	NM_212882/NM_199878
chr14	762242	-	cyyr1/trim35-27	NM_212882/NM_199878
chr14	762248	-	cyyr1/trim35-27	NM_212882/NM_199878
chr14	762291	-	cyyr1/trim35-27	NM_212882/NM_199878
chr14	762292	-	cyyr1/trim35-27	NM_212882/NM_199878
chr14	762303	-	cyyr1/trim35-27	NM_212882/NM_199878
chr14	762304	-	cyyr1/trim35-27	NM_212882/NM_199878
chr14	762317	-	cyyr1/trim35-27	NM_212882/NM_199878
chr14	762318	-	cyyr1/trim35-27	NM_212882/NM_199878
chr14	6953646	-	eif4ebp3l	NM_199683
chr14	6953659	-	eif4ebp3l	NM_199683
chr14	6953661	-	eif4ebp3l	NM_199683
chr14	6953662	-	eif4ebp3l	NM_199683
chr14	6953663	-	eif4ebp3l	NM_199683
chr14	19662605	-	dusp1	NM_213067
chr14	19662609	-	dusp1	NM_213067
chr14	19662625	-	dusp1	NM_213067
chr14	19662642	-	dusp1	NM_213067
chr14	19662660	-	dusp1	NM_213067
chr14	19662780	-	dusp1	NM_213067
chr14	19662791	-	dusp1	NM_213067
chr14	19662792	-	dusp1	NM_213067
chr14	19662803	-	dusp1	NM_213067
chr14	19662812	-	dusp1	NM_213067
chr14	19662813	-	dusp1	NM_213067
chr14	19662814	-	dusp1	NM_213067
chr14	19662818	-	dusp1	NM_213067
chr14	19662824	-	dusp1	NM_213067
chr14	19662825	-	dusp1	NM_213067
chr14	19662831	-	dusp1	NM_213067
chr14	19662850	-	dusp1	NM_213067
chr14	19662868	-	dusp1	NM_213067
chr14	19662870	-	dusp1	NM_213067
chr14	19662900	-	dusp1	NM_213067
chr14	19663155	-	dusp1	NM_213067
chr14	19663179	-	dusp1	NM_213067
chr14	19663181	-	dusp1	NM_213067
chr14	19663186	-	dusp1	NM_213067
chr14	20011439	-	mxd3	NM_201056
chr14	20011448	-	mxd3	NM_201056
chr14	20011449	-	mxd3	NM_201056
chr14	20011450	-	mxd3	NM_201056
chr14	20011454	-	mxd3	NM_201056
chr14	20011455	-	mxd3	NM_201056
chr14	20011496	-	mxd3	NM_201056
chr14	27462452	-	syvn1	NM_212735
chr14	27462457	-	syvn1	NM_212735
chr14	27462464	-	syvn1	NM_212735
chr14	27462465	-	syvn1	NM_212735
chr14	27462474	-	syvn1	NM_212735
chr14	27462484	-	syvn1	NM_212735
chr14	27462489	-	syvn1	NM_212735
chr14	27462490	-	syvn1	NM_212735
chr14	31852311	-	rap2c	NM_001007055
chr14	34308684	-	rpl39	NM_001002078
chr14	34308692	-	rpl39	NM_001002078
chr14	34308707	-	rpl39	NM_001002078
chr14	34308713	-	rpl39	NM_001002078
chr14	34308714	-	rpl39	NM_001002078
chr14	34308722	-	rpl39	NM_001002078
chr14	34308723	-	rpl39	NM_001002078
chr14	34308736	-	rpl39	NM_001002078
chr14	34308737	-	rpl39	NM_001002078
chr14	34308738	-	rpl39	NM_001002078
chr14	34308744	-	rpl39	NM_001002078
chr14	34308752	-	rpl39	NM_001002078
chr14	43011648	-	tspan7	NM_214774
chr14	43011649	-	tspan7	NM_214774
chr14	43011658	-	tspan7	NM_214774
chr14	43011659	-	tspan7	NM_214774
chr14	43011668	-	tspan7	NM_214774
chr14	43011669	-	tspan7	NM_214774
chr14	49309527	-	ccna2	NM_152949
chr14	49309529	-	ccna2	NM_152949
chr14	49309532	-	ccna2	NM_152949
chr14	49309534	-	ccna2	NM_152949
chr14	49309537	-	ccna2	NM_152949
chr14	49309538	-	ccna2	NM_152949
chr14	49309542	-	ccna2	NM_152949
chr14	49309545	-	ccna2	NM_152949
chr14	49309546	-	ccna2	NM_152949
chr14	49309547	-	ccna2	NM_152949
chr14	49309553	-	ccna2	NM_152949
chr14	49309558	-	ccna2	NM_152949
chr14	49309566	-	ccna2	NM_152949
chr14	49309605	-	ccna2	NM_152949
chr14	49309621	-	ccna2	NM_152949
chr14	49309622	-	ccna2	NM_152949
chr14	49309623	-	ccna2	NM_152949
chr14	49309627	-	ccna2	NM_152949
chr14	49309630	-	ccna2	NM_152949
chr14	49309633	-	ccna2	NM_152949
chr15	1171354	+	gfm1	NM_001079994
chr15	1171386	+	gfm1	NM_001079994
chr15	14018585	+	pnkp	NM_001077578
chr15	14018599	+	pnkp	NM_001077578
chr15	14018603	+	pnkp	NM_001077578
chr15	16442754	+	rps6kb1b	NM_213076
chr15	16442782	+	rps6kb1b	NM_213076
chr15	16442813	+	rps6kb1b	NM_213076
chr15	16442821	+	rps6kb1b	NM_213076
chr15	19200903	+	spint2	NM_001077250
chr15	19200910	+	spint2	NM_001077250
chr15	19200921	+	spint2	NM_001077250
chr15	19200924	+	spint2	NM_001077250
chr15	19200929	+	spint2	NM_001077250
chr15	19201209	+	spint2	NM_001077250
chr15	19201211	+	spint2	NM_001077250
chr15	19201219	+	spint2	NM_001077250
chr15	19201225	+	spint2	NM_001077250
chr15	19201230	+	spint2	NM_001077250
chr15	19201240	+	spint2	NM_001077250
chr15	19201248	+	spint2	NM_001077250
chr15	19201249	+	spint2	NM_001077250
chr15	19201250	+	spint2	NM_001077250
chr15	19201257	+	spint2	NM_001077250
chr15	19201258	+	spint2	NM_001077250
chr15	19347894	+	supt5h	NM_131673
chr15	24973413	+	tsr1	NM_001037370
chr15	24973456	+	tsr1	NM_001037370
chr15	24973465	+	tsr1	NM_001037370
chr15	24973466	+	tsr1	NM_001037370
chr15	26269187	+	ppm1da	NM_201090
chr15	26269205	+	ppm1da	NM_201090
chr15	26269208	+	ppm1da	NM_201090
chr15	26269212	+	ppm1da	NM_201090
chr15	26269213	+	ppm1da	NM_201090
chr15	26269214	+	ppm1da	NM_201090
chr15	26269220	+	ppm1da	NM_201090
chr15	26269221	+	ppm1da	NM_201090
chr15	26269222	+	ppm1da	NM_201090
chr15	26269235	+	ppm1da	NM_201090
chr15	26269240	+	ppm1da	NM_201090
chr15	26269241	+	ppm1da	NM_201090
chr15	26269243	+	ppm1da	NM_201090
chr15	26269248	+	ppm1da	NM_201090
chr15	26269260	+	ppm1da	NM_201090
chr15	35204001	+	rhbdd1	NM_001017614
chr15	35204006	+	rhbdd1	NM_001017614
chr15	35204007	+	rhbdd1	NM_001017614
chr15	35204023	+	rhbdd1	NM_001017614
chr15	35204028	+	rhbdd1	NM_001017614
chr15	35204029	+	rhbdd1	NM_001017614
chr15	35204036	+	rhbdd1	NM_001017614
chr15	35204046	+	rhbdd1	NM_001017614
chr15	36717521	+	si:ch73-380l3.2	NM_001098263
chr15	36717534	+	si:ch73-380l3.2	NM_001098263
chr15	36717542	+	si:ch73-380l3.2	NM_001098263
chr15	36717579	+	si:ch73-380l3.2	NM_001098263
chr15	37790017	+	robo1	NM_131481
chr15	37790025	+	robo1	NM_131481
chr15	37790038	+	robo1	NM_131481
chr15	37790041	+	robo1	NM_131481
chr15	37790096	+	robo1	NM_131481
chr15	37790103	+	robo1	NM_131481
chr15	37790110	+	robo1	NM_131481
chr15	37790146	+	robo1	NM_131481
chr15	37790148	+	robo1	NM_131481
chr15	37790155	+	robo1	NM_131481
chr15	44870000	+	sagb	NM_001033749
chr15	44870002	+	sagb	NM_001033749
chr15	44870003	+	sagb	NM_001033749
chr15	69014	-	cyp2y3	NM_001020822
chr15	69044	-	cyp2y3	NM_001020822
chr15	69045	-	cyp2y3	NM_001020822
chr15	69047	-	cyp2y3	NM_001020822
chr15	69048	-	cyp2y3	NM_001020822
chr15	69052	-	cyp2y3	NM_001020822
chr15	69053	-	cyp2y3	NM_001020822
chr15	69056	-	cyp2y3	NM_001020822
chr15	469694	-	psph	NM_001033099
chr15	469719	-	psph	NM_001033099
chr15	469726	-	psph	NM_001033099
chr15	469732	-	psph	NM_001033099
chr15	469735	-	psph	NM_001033099
chr15	2648526	-	cldna	NM_131762
chr15	2648529	-	cldna	NM_131762
chr15	2648535	-	cldna	NM_131762
chr15	2648536	-	cldna	NM_131762
chr15	2648554	-	cldna	NM_131762
chr15	2648575	-	cldna	NM_131762
chr15	15876818	-	tyw1	NM_001077156
chr15	16118172	-	mos	NM_205580
chr15	16118173	-	mos	NM_205580
chr15	16118174	-	mos	NM_205580
chr15	16118175	-	mos	NM_205580
chr15	16118187	-	mos	NM_205580
chr15	16118196	-	mos	NM_205580
chr15	16118197	-	mos	NM_205580
chr15	16118201	-	mos	NM_205580
chr15	16118231	-	mos	NM_205580
chr15	16118232	-	mos	NM_205580
chr15	16118235	-	mos	NM_205580
chr15	16118236	-	mos	NM_205580
chr15	16118237	-	mos	NM_205580
chr15	16118248	-	mos	NM_205580
chr15	16118253	-	mos	NM_205580
chr15	16118254	-	mos	NM_205580
chr15	16118255	-	mos	NM_205580
chr15	16118256	-	mos	NM_205580
chr15	16118257	-	mos	NM_205580
chr15	16118271	-	mos	NM_205580
chr15	16118280	-	mos	NM_205580
chr15	16118282	-	mos	NM_205580
chr15	16118284	-	mos	NM_205580
chr15	16118375	-	mos	NM_205580
chr15	16118383	-	mos	NM_205580
chr15	16118397	-	mos	NM_205580
chr15	16118398	-	mos	NM_205580
chr15	16118425	-	mos	NM_205580
chr15	16118432	-	mos	NM_205580
chr15	16118433	-	mos	NM_205580
chr15	16118446	-	mos	NM_205580
chr15	16118478	-	mos	NM_205580
chr15	16118479	-	mos	NM_205580
chr15	16118480	-	mos	NM_205580
chr15	16118494	-	mos	NM_205580
chr15	16118503	-	mos	NM_205580
chr15	16118504	-	mos	NM_205580
chr15	16118515	-	mos	NM_205580
chr15	18233120	-	thyn1	NM_200657
chr15	18233134	-	thyn1	NM_200657
chr15	18233144	-	thyn1	NM_200657
chr15	18233145	-	thyn1	NM_200657
chr15	18233150	-	thyn1	NM_200657
chr15	18233151	-	thyn1	NM_200657
chr15	18233163	-	thyn1	NM_200657
chr15	18233175	-	thyn1	NM_200657
chr15	18233176	-	thyn1	NM_200657
chr15	25864520	-	rpa1	NM_199811
chr15	25864542	-	rpa1	NM_199811
chr15	25864555	-	rpa1	NM_199811
chr15	28734197	-	serpinh1b	NM_131204
chr15	28734205	-	serpinh1b	NM_131204
chr15	28734210	-	serpinh1b	NM_131204
chr15	28734251	-	serpinh1b	NM_131204
chr15	31903392	-	tmem106ba	NM_200362
chr15	31903401	-	tmem106ba	NM_200362
chr15	31903407	-	tmem106ba	NM_200362
chr15	31903441	-	tmem106ba	NM_200362
chr15	34508473	-	agfg1a	NM_199835
chr15	34508474	-	agfg1a	NM_199835
chr15	34508487	-	agfg1a	NM_199835
chr15	34508496	-	agfg1a	NM_199835
chr15	34508509	-	agfg1a	NM_199835
chr15	34508525	-	agfg1a	NM_199835
chr15	39824987	-	usp16	NM_001146097
chr15	39824988	-	usp16	NM_001146097
chr15	39824993	-	usp16	NM_001146097
chr15	39825028	-	usp16	NM_001146097
chr15	42374963	-	ctsc	NM_214722
chr15	42374974	-	ctsc	NM_214722
chr15	42374997	-	ctsc	NM_214722
chr15	42375009	-	ctsc	NM_214722
chr16	15611823	+	grwd1	NM_001003509
chr16	15611832	+	grwd1	NM_001003509
chr16	15611836	+	grwd1	NM_001003509
chr16	19314669	+	gtf3c6	NM_200262
chr16	19314672	+	gtf3c6	NM_200262
chr16	19314689	+	gtf3c6	NM_200262
chr16	19314701	+	gtf3c6	NM_200262
chr16	19314704	+	gtf3c6	NM_200262
chr16	19314717	+	gtf3c6	NM_200262
chr16	26039434	+	rab13	NM_201329
chr16	26039439	+	rab13	NM_201329
chr16	26039440	+	rab13	NM_201329
chr16	26039462	+	rab13	NM_201329
chr16	26934148	+	ywhabl	NM_199562
chr16	26934163	+	ywhabl	NM_199562
chr16	26934164	+	ywhabl	NM_199562
chr16	26934175	+	ywhabl	NM_199562
chr16	26934176	+	ywhabl	NM_199562
chr16	26934181	+	ywhabl	NM_199562
chr16	26934182	+	ywhabl	NM_199562
chr16	26934190	+	ywhabl	NM_199562
chr16	26934191	+	ywhabl	NM_199562
chr16	27346781	+	zgc:66448	NM_199800
chr16	27346782	+	zgc:66448	NM_199800
chr16	27346820	+	zgc:66448	NM_199800
chr16	27346824	+	zgc:66448	NM_199800
chr16	27346826	+	zgc:66448	NM_199800
chr16	27346831	+	zgc:66448	NM_199800
chr16	27346837	+	zgc:66448	NM_199800
chr16	27346858	+	zgc:66448	NM_199800
chr16	27346859	+	zgc:66448	NM_199800
chr16	27346866	+	zgc:66448	NM_199800
chr16	27346889	+	zgc:66448	NM_199800
chr16	27346890	+	zgc:66448	NM_199800
chr16	27346911	+	zgc:66448	NM_199800
chr16	27346934	+	zgc:66448	NM_199800
chr16	27346935	+	zgc:66448	NM_199800
chr16	27346940	+	zgc:66448	NM_199800
chr16	27346941	+	zgc:66448	NM_199800
chr16	27346947	+	zgc:66448	NM_199800
chr16	27346957	+	zgc:66448	NM_199800
chr16	27346970	+	zgc:66448	NM_199800
chr16	27347004	+	zgc:66448	NM_199800
chr16	28690720	+	trim35-28	NM_001109704
chr16	28690721	+	trim35-28	NM_001109704
chr16	28690742	+	trim35-28	NM_001109704
chr16	28690743	+	trim35-28	NM_001109704
chr16	28690750	+	trim35-28	NM_001109704
chr16	28690751	+	trim35-28	NM_001109704
chr16	28690768	+	trim35-28	NM_001109704
chr16	29097779	+	trim35-29	NM_001007347
chr16	29097781	+	trim35-29	NM_001007347
chr16	29097801	+	trim35-29	NM_001007347
chr16	29097812	+	trim35-29	NM_001007347
chr16	29097813	+	trim35-29	NM_001007347
chr16	29097819	+	trim35-29	NM_001007347
chr16	29099348	+	trim35-29	NM_001007347
chr16	29099349	+	trim35-29	NM_001007347
chr16	29099355	+	trim35-29	NM_001007347
chr16	29099356	+	trim35-29	NM_001007347
chr16	29099361	+	trim35-29	NM_001007347
chr16	29099410	+	trim35-29	NM_001007347
chr16	30498911	+	fam188a	NM_001077756
chr16	30830708	+	crot	NM_001018151
chr16	30830709	+	crot	NM_001018151
chr16	30830717	+	crot	NM_001018151
chr16	30830723	+	crot	NM_001018151
chr16	30830731	+	crot	NM_001018151
chr16	30830734	+	crot	NM_001018151
chr16	30830739	+	crot	NM_001018151
chr16	31248641	+	gon4l	NM_001201535
chr16	31846981	+	mcl1b	NM_194394
chr16	31846982	+	mcl1b	NM_194394
chr16	31847005	+	mcl1b	NM_194394
chr16	31847014	+	mcl1b	NM_194394
chr16	34144764	+	rps9	NM_200852
chr16	34144765	+	rps9	NM_200852
chr16	34144771	+	rps9	NM_200852
chr16	34144782	+	rps9	NM_200852
chr16	34144798	+	rps9	NM_200852
chr16	34144802	+	rps9	NM_200852
chr16	34144813	+	rps9	NM_200852
chr16	34144991	+	rps9	NM_200852
chr16	34145000	+	rps9	NM_200852
chr16	34145001	+	rps9	NM_200852
chr16	34145002	+	rps9	NM_200852
chr16	34145003	+	rps9	NM_200852
chr16	34145009	+	rps9	NM_200852
chr16	34145010	+	rps9	NM_200852
chr16	34145018	+	rps9	NM_200852
chr16	35053708	+	zgc:172323	NM_001114427
chr16	35053722	+	zgc:172323	NM_001114427
chr16	35053723	+	zgc:172323	NM_001114427
chr16	35053731	+	zgc:172323	NM_001114427
chr16	35053734	+	zgc:172323	NM_001114427
chr16	35435193	+	akirin1	NM_001007186/NM_001113800
chr16	35435194	+	akirin1	NM_001007186/NM_001113800
chr16	35435201	+	akirin1	NM_001007186/NM_001113800
chr16	35435214	+	akirin1	NM_001007186/NM_001113800
chr16	35435217	+	akirin1	NM_001007186/NM_001113800
chr16	35435230	+	akirin1	NM_001007186/NM_001113800
chr16	35435259	+	akirin1	NM_001007186/NM_001113800
chr16	36471468	+	fam46ba	NM_001077806
chr16	36471490	+	fam46ba	NM_001077806
chr16	36471518	+	fam46ba	NM_001077806
chr16	36471519	+	fam46ba	NM_001077806
chr16	41911991	+	zgc:77056	NM_212698
chr16	41911998	+	zgc:77056	NM_212698
chr16	41911999	+	zgc:77056	NM_212698
chr16	41912022	+	zgc:77056	NM_212698
chr16	43007373	+	mettl6	NM_200203
chr16	43007394	+	mettl6	NM_200203
chr16	43007413	+	mettl6	NM_200203
chr16	43007414	+	mettl6	NM_200203
chr16	43007417	+	mettl6	NM_200203
chr16	43234317	+	tp53inp1	NM_001080036
chr16	43234321	+	tp53inp1	NM_001080036
chr16	43234344	+	tp53inp1	NM_001080036
chr16	43234345	+	tp53inp1	NM_001080036
chr16	43620500	+	gbp	NM_131442
chr16	43620510	+	gbp	NM_131442
chr16	43620521	+	gbp	NM_131442
chr16	43620530	+	gbp	NM_131442
chr16	43620534	+	gbp	NM_131442
chr16	56809056	+	ptdss1a	NM_200956
chr16	56809065	+	ptdss1a	NM_200956
chr16	56809071	+	ptdss1a	NM_200956
chr16	56809078	+	ptdss1a	NM_200956
chr16	56809080	+	ptdss1a	NM_200956
chr16	56809089	+	ptdss1a	NM_200956
chr16	56809090	+	ptdss1a	NM_200956
chr16	56809091	+	ptdss1a	NM_200956
chr16	56809096	+	ptdss1a	NM_200956
chr16	56809102	+	ptdss1a	NM_200956
chr16	56809105	+	ptdss1a	NM_200956
chr16	56809107	+	ptdss1a	NM_200956
chr16	56809114	+	ptdss1a	NM_200956
chr16	57123289	+	gpatch3/rbm24b	NM_001080630/NM_001039925
chr16	57123302	+	gpatch3/rbm24b	NM_001080630/NM_001039925
chr16	57123304	+	gpatch3/rbm24b	NM_001080630/NM_001039925
chr16	57123308	+	gpatch3/rbm24b	NM_001080630/NM_001039925
chr16	57123317	+	gpatch3/rbm24b	NM_001080630/NM_001039925
chr16	57123327	+	gpatch3/rbm24b	NM_001080630/NM_001039925
chr16	57123345	+	gpatch3/rbm24b	NM_001080630/NM_001039925
chr16	26430761	-	rps19	NM_200750
chr16	26430766	-	rps19	NM_200750
chr16	26430779	-	rps19	NM_200750
chr16	26430793	-	rps19	NM_200750
chr16	27902831	-	derl1	NM_213444
chr16	27902845	-	derl1	NM_213444
chr16	27902855	-	derl1	NM_213444
chr16	27902860	-	derl1	NM_213444
chr16	27902863	-	derl1	NM_213444
chr16	27902894	-	derl1	NM_213444
chr16	27902901	-	derl1	NM_213444
chr16	29106552	-	ino80c	NM_001002108
chr16	29106553	-	ino80c	NM_001002108
chr16	29106563	-	ino80c	NM_001002108
chr16	29106576	-	ino80c	NM_001002108
chr16	29106578	-	ino80c	NM_001002108
chr16	29106586	-	ino80c	NM_001002108
chr16	29106591	-	ino80c	NM_001002108
chr16	29106596	-	ino80c	NM_001002108
chr16	29106605	-	ino80c	NM_001002108
chr16	29106606	-	ino80c	NM_001002108
chr16	30821905	-	rpp38	NM_001002525
chr16	30821906	-	rpp38	NM_001002525
chr16	30821907	-	rpp38	NM_001002525
chr16	30821918	-	rpp38	NM_001002525
chr16	30821925	-	rpp38	NM_001002525
chr16	30821933	-	rpp38	NM_001002525
chr16	30821937	-	rpp38	NM_001002525
chr16	30821938	-	rpp38	NM_001002525
chr16	30821939	-	rpp38	NM_001002525
chr16	30822038	-	rpp38	NM_001002525
chr16	30822041	-	rpp38	NM_001002525
chr16	30822042	-	rpp38	NM_001002525
chr16	30822044	-	rpp38	NM_001002525
chr16	30822047	-	rpp38	NM_001002525
chr16	30822048	-	rpp38	NM_001002525
chr16	30822055	-	rpp38	NM_001002525
chr16	30822062	-	rpp38	NM_001002525
chr16	30822064	-	rpp38	NM_001002525
chr16	30822065	-	rpp38	NM_001002525
chr16	30822083	-	rpp38	NM_001002525
chr16	30822086	-	rpp38	NM_001002525
chr16	30822108	-	rpp38	NM_001002525
chr16	34618243	-	mms22l	NM_001130601
chr16	34618253	-	mms22l	NM_001130601
chr16	34618260	-	mms22l	NM_001130601
chr16	34618266	-	mms22l	NM_001130601
chr16	35964076	-	utp11l	NM_199998
chr16	44977061	-	zgc:162160	NM_001089393
chr16	44977062	-	zgc:162160	NM_001089393
chr16	44977076	-	zgc:162160	NM_001089393
chr16	44977077	-	zgc:162160	NM_001089393
chr16	44977086	-	zgc:162160	NM_001089393
chr16	44977091	-	zgc:162160	NM_001089393
chr16	44977096	-	zgc:162160	NM_001089393
chr16	44977100	-	zgc:162160	NM_001089393
chr16	44977101	-	zgc:162160	NM_001089393
chr16	44977104	-	zgc:162160	NM_001089393
chr16	44977106	-	zgc:162160	NM_001089393
chr16	44977108	-	zgc:162160	NM_001089393
chr16	44977109	-	zgc:162160	NM_001089393
chr16	44977110	-	zgc:162160	NM_001089393
chr16	44977119	-	zgc:162160	NM_001089393
chr16	44977131	-	zgc:162160	NM_001089393
chr16	44977193	-	zgc:162160	NM_001089393
chr16	44977194	-	zgc:162160	NM_001089393
chr16	44977210	-	zgc:162160	NM_001089393
chr16	44977212	-	zgc:162160	NM_001089393
chr16	44977221	-	zgc:162160	NM_001089393
chr16	44977223	-	zgc:162160	NM_001089393
chr16	44977224	-	zgc:162160	NM_001089393
chr16	44977237	-	zgc:162160	NM_001089393
chr16	44977239	-	zgc:162160	NM_001089393
chr16	44977240	-	zgc:162160	NM_001089393
chr16	44977246	-	zgc:162160	NM_001089393
chr16	44977249	-	zgc:162160	NM_001089393
chr16	44977250	-	zgc:162160	NM_001089393
chr16	44977253	-	zgc:162160	NM_001089393
chr16	44977254	-	zgc:162160	NM_001089393
chr16	44977255	-	zgc:162160	NM_001089393
chr16	44977258	-	zgc:162160	NM_001089393
chr16	44977259	-	zgc:162160	NM_001089393
chr16	44977266	-	zgc:162160	NM_001089393
chr16	44977267	-	zgc:162160	NM_001089393
chr16	44977268	-	zgc:162160	NM_001089393
chr16	44977269	-	zgc:162160	NM_001089393
chr16	44977278	-	zgc:162160	NM_001089393
chr16	44977298	-	zgc:162160	NM_001089393
chr16	44977299	-	zgc:162160	NM_001089393
chr16	44977463	-	zgc:162160	NM_001089393
chr16	44977464	-	zgc:162160	NM_001089393
chr16	44977475	-	zgc:162160	NM_001089393
chr16	44977489	-	zgc:162160	NM_001089393
chr16	44977496	-	zgc:162160	NM_001089393
chr16	44977544	-	zgc:162160	NM_001089393
chr16	44977552	-	zgc:162160	NM_001089393
chr16	44977568	-	zgc:162160	NM_001089393
chr16	44977581	-	zgc:162160	NM_001089393
chr16	44977582	-	zgc:162160	NM_001089393
chr17	6316743	+	slc5a6b	NM_001025528
chr17	6316758	+	slc5a6b	NM_001025528
chr17	6316801	+	slc5a6b	NM_001025528
chr17	6316807	+	slc5a6b	NM_001025528
chr17	6316813	+	slc5a6b	NM_001025528
chr17	6557854	+	foxo3a	NM_001009988
chr17	6557857	+	foxo3a	NM_001009988
chr17	6557861	+	foxo3a	NM_001009988
chr17	6557862	+	foxo3a	NM_001009988
chr17	6557870	+	foxo3a	NM_001009988
chr17	15377006	+	marcksb	NM_001015060
chr17	15377009	+	marcksb	NM_001015060
chr17	15377010	+	marcksb	NM_001015060
chr17	15377017	+	marcksb	NM_001015060
chr17	15377018	+	marcksb	NM_001015060
chr17	15377019	+	marcksb	NM_001015060
chr17	15377020	+	marcksb	NM_001015060
chr17	15377027	+	marcksb	NM_001015060
chr17	15377028	+	marcksb	NM_001015060
chr17	15377029	+	marcksb	NM_001015060
chr17	15377030	+	marcksb	NM_001015060
chr17	24513985	+	znf593	NM_200817
chr17	24513993	+	znf593	NM_200817
chr17	24513994	+	znf593	NM_200817
chr17	24513997	+	znf593	NM_200817
chr17	24514000	+	znf593	NM_200817
chr17	24514003	+	znf593	NM_200817
chr17	24514011	+	znf593	NM_200817
chr17	24514012	+	znf593	NM_200817
chr17	24514021	+	znf593	NM_200817
chr17	25017029	+	cln8	NM_001114588
chr17	25017031	+	cln8	NM_001114588
chr17	25017032	+	cln8	NM_001114588
chr17	25017044	+	cln8	NM_001114588
chr17	25017048	+	cln8	NM_001114588
chr17	25017064	+	cln8	NM_001114588
chr17	25017065	+	cln8	NM_001114588
chr17	25017079	+	cln8	NM_001114588
chr17	25017099	+	cln8	NM_001114588
chr17	25017100	+	cln8	NM_001114588
chr17	31681676	+	LOC100003640	NM_001202484
chr17	31681683	+	LOC100003640	NM_001202484
chr17	31681698	+	LOC100003640	NM_001202484
chr17	31681713	+	LOC100003640	NM_001202484
chr17	31681719	+	LOC100003640	NM_001202484
chr17	31681720	+	LOC100003640	NM_001202484
chr17	31681740	+	LOC100003640	NM_001202484
chr17	31681750	+	LOC100003640	NM_001202484
chr17	38198157	+	slc25a21	NM_001076632
chr17	38198158	+	slc25a21	NM_001076632
chr17	38198177	+	slc25a21	NM_001076632
chr17	38198185	+	slc25a21	NM_001076632
chr17	38198188	+	slc25a21	NM_001076632
chr17	50155186	+	zgc:113372	NM_001030234
chr17	50805345	+	syncripl	NM_199679
chr17	50805348	+	syncripl	NM_199679
chr17	50805375	+	syncripl	NM_199679
chr17	50805386	+	syncripl	NM_199679
chr17	50805387	+	syncripl	NM_199679
chr17	50805393	+	syncripl	NM_199679
chr17	9794395	-	egln3	NM_213310
chr17	9794396	-	egln3	NM_213310
chr17	9794437	-	egln3	NM_213310
chr17	9794443	-	egln3	NM_213310
chr17	9794444	-	egln3	NM_213310
chr17	9794454	-	egln3	NM_213310
chr17	9825922	-	eapp	NM_199784
chr17	9825928	-	eapp	NM_199784
chr17	9825930	-	eapp	NM_199784
chr17	9825972	-	eapp	NM_199784
chr17	9825974	-	eapp	NM_199784
chr17	20525862	-	ccdc6a	NM_199985
chr17	20525863	-	ccdc6a	NM_199985
chr17	20525864	-	ccdc6a	NM_199985
chr17	20525876	-	ccdc6a	NM_199985
chr17	20525877	-	ccdc6a	NM_199985
chr17	20525879	-	ccdc6a	NM_199985
chr17	21161758	-	si:ch73-56p18.4	NM_001198761
chr17	21161761	-	si:ch73-56p18.4	NM_001198761
chr17	21161806	-	si:ch73-56p18.4	NM_001198761
chr17	22401303	-	exo1	NM_213469
chr17	22401304	-	exo1	NM_213469
chr17	22401313	-	exo1	NM_213469
chr17	22401325	-	exo1	NM_213469
chr17	22401345	-	exo1	NM_213469
chr17	22401389	-	exo1	NM_213469
chr17	22401391	-	exo1	NM_213469
chr17	22401399	-	exo1	NM_213469
chr17	22401400	-	exo1	NM_213469
chr17	22402264	-	exo1	NM_213469
chr17	22402270	-	exo1	NM_213469
chr17	22402276	-	exo1	NM_213469
chr17	22402277	-	exo1	NM_213469
chr17	22402282	-	exo1	NM_213469
chr17	22402289	-	exo1	NM_213469
chr17	22402290	-	exo1	NM_213469
chr17	22402298	-	exo1	NM_213469
chr17	22402303	-	exo1	NM_213469
chr17	22402304	-	exo1	NM_213469
chr17	22402308	-	exo1	NM_213469
chr17	22402309	-	exo1	NM_213469
chr17	23557609	-	minpp1a	NM_001077557
chr17	23557616	-	minpp1a	NM_001077557
chr17	23557641	-	minpp1a	NM_001077557
chr17	23557644	-	minpp1a	NM_001077557
chr17	23557649	-	minpp1a	NM_001077557
chr17	23557650	-	minpp1a	NM_001077557
chr17	23557656	-	minpp1a	NM_001077557
chr17	23557659	-	minpp1a	NM_001077557
chr17	25660922	-	hhat	NM_001114890
chr17	28870246	-	g2e3	NM_001003822
chr17	28870259	-	g2e3	NM_001003822
chr17	28870260	-	g2e3	NM_001003822
chr17	28870261	-	g2e3	NM_001003822
chr17	28870275	-	g2e3	NM_001003822
chr17	28870276	-	g2e3	NM_001003822
chr17	28870277	-	g2e3	NM_001003822
chr17	28870279	-	g2e3	NM_001003822
chr17	28870280	-	g2e3	NM_001003822
chr17	29329997	-	rcor1	NM_001080041
chr17	29329998	-	rcor1	NM_001080041
chr17	29330001	-	rcor1	NM_001080041
chr17	29330005	-	rcor1	NM_001080041
chr17	29330010	-	rcor1	NM_001080041
chr17	29330014	-	rcor1	NM_001080041
chr17	29330017	-	rcor1	NM_001080041
chr17	29330018	-	rcor1	NM_001080041
chr17	29330023	-	rcor1	NM_001080041
chr17	29330036	-	rcor1	NM_001080041
chr17	29330042	-	rcor1	NM_001080041
chr17	29330057	-	rcor1	NM_001080041
chr17	29330058	-	rcor1	NM_001080041
chr17	29330080	-	rcor1	NM_001080041
chr17	29330081	-	rcor1	NM_001080041
chr17	29330090	-	rcor1	NM_001080041
chr17	29330096	-	rcor1	NM_001080041
chr17	29330104	-	rcor1	NM_001080041
chr17	29330105	-	rcor1	NM_001080041
chr17	29330109	-	rcor1	NM_001080041
chr17	29330114	-	rcor1	NM_001080041
chr17	29330115	-	rcor1	NM_001080041
chr17	29365909	-	tecpr2	NM_001045179
chr17	29365920	-	tecpr2	NM_001045179
chr17	29365944	-	tecpr2	NM_001045179
chr17	29365951	-	tecpr2	NM_001045179
chr17	30921821	-	yy1a	NM_212617
chr17	30921832	-	yy1a	NM_212617
chr17	30921833	-	yy1a	NM_212617
chr17	30921844	-	yy1a	NM_212617
chr17	30921845	-	yy1a	NM_212617
chr17	31665983	-	si:dkey-170l10.1	NM_001201430
chr17	31665986	-	si:dkey-170l10.1	NM_001201430
chr17	32985040	-	smyd2a	NM_001013550
chr17	32985046	-	smyd2a	NM_001013550
chr17	32985047	-	smyd2a	NM_001013550
chr17	32985048	-	smyd2a	NM_001013550
chr17	32985049	-	smyd2a	NM_001013550
chr17	32985050	-	smyd2a	NM_001013550
chr17	32985054	-	smyd2a	NM_001013550
chr17	50506789	-	cox7a2a	NM_001032728
chr17	50506835	-	cox7a2a	NM_001032728
chr17	50506846	-	cox7a2a	NM_001032728
chr17	50588780	-	zgc:173816	NM_001109866
chr17	50588796	-	zgc:173816	NM_001109866
chr17	50588798	-	zgc:173816	NM_001109866
chr17	50588799	-	zgc:173816	NM_001109866
chr18	7817127	+	cpt1b	NM_001005940
chr18	7869832	+	prpf18	NM_001002204
chr18	7869846	+	prpf18	NM_001002204
chr18	7869866	+	prpf18	NM_001002204
chr18	7869872	+	prpf18	NM_001002204
chr18	7869881	+	prpf18	NM_001002204
chr18	15329164	+	nr1h4	NM_001002574
chr18	15329184	+	nr1h4	NM_001002574
chr18	15329189	+	nr1h4	NM_001002574
chr18	15329199	+	nr1h4	NM_001002574
chr18	18660814	+	arih1	NM_199758
chr18	18660824	+	arih1	NM_199758
chr18	18660829	+	arih1	NM_199758
chr18	18660838	+	arih1	NM_199758
chr18	18660853	+	arih1	NM_199758
chr18	18660858	+	arih1	NM_199758
chr18	21732557	+	ranbp10	NM_001045050
chr18	21732558	+	ranbp10	NM_001045050
chr18	21732564	+	ranbp10	NM_001045050
chr18	21732567	+	ranbp10	NM_001045050
chr18	21732573	+	ranbp10	NM_001045050
chr18	21732586	+	ranbp10	NM_001045050
chr18	30944088	+	cd151l	NM_205650
chr18	30944089	+	cd151l	NM_205650
chr18	30944094	+	cd151l	NM_205650
chr18	30944099	+	cd151l	NM_205650
chr18	30944102	+	cd151l	NM_205650
chr18	30944107	+	cd151l	NM_205650
chr18	30944109	+	cd151l	NM_205650
chr18	30944132	+	cd151l	NM_205650
chr18	37546277	+	bcl2l10	NM_194398
chr18	37546283	+	bcl2l10	NM_194398
chr18	37546309	+	bcl2l10	NM_194398
chr18	37546312	+	bcl2l10	NM_194398
chr18	37546319	+	bcl2l10	NM_194398
chr18	37546335	+	bcl2l10	NM_194398
chr18	37546345	+	bcl2l10	NM_194398
chr18	37546348	+	bcl2l10	NM_194398
chr18	37546358	+	bcl2l10	NM_194398
chr18	37546361	+	bcl2l10	NM_194398
chr18	44063907	+	eif3m	NM_001024735
chr18	47502337	+	LOC798703	NM_001200037
chr18	47502338	+	LOC798703	NM_001200037
chr18	47502340	+	LOC798703	NM_001200037
chr18	47502345	+	LOC798703	NM_001200037
chr18	47502358	+	LOC798703	NM_001200037
chr18	47502367	+	LOC798703	NM_001200037
chr18	47502383	+	LOC798703	NM_001200037
chr18	47502385	+	LOC798703	NM_001200037
chr18	47502403	+	LOC798703	NM_001200037
chr18	47502404	+	LOC798703	NM_001200037
chr18	47502600	+	LOC798703	NM_001200037
chr18	47502617	+	LOC798703	NM_001200037
chr18	47502623	+	LOC798703	NM_001200037
chr18	47502632	+	LOC798703	NM_001200037
chr18	47502638	+	LOC798703	NM_001200037
chr18	47502640	+	LOC798703	NM_001200037
chr18	49642496	+	rap2b	NM_001001729
chr18	49642507	+	rap2b	NM_001001729
chr18	49642514	+	rap2b	NM_001001729
chr18	49642523	+	rap2b	NM_001001729
chr18	49642528	+	rap2b	NM_001001729
chr18	49642531	+	rap2b	NM_001001729
chr18	49642532	+	rap2b	NM_001001729
chr18	12306349	-	parp12a	NM_001082852
chr18	12306364	-	parp12a	NM_001082852
chr18	12306365	-	parp12a	NM_001082852
chr18	12306366	-	parp12a	NM_001082852
chr18	12306373	-	parp12a	NM_001082852
chr18	12306390	-	parp12a	NM_001082852
chr18	12306444	-	parp12a	NM_001082852
chr18	12306464	-	parp12a	NM_001082852
chr18	12306471	-	parp12a	NM_001082852
chr18	12306485	-	parp12a	NM_001082852
chr18	12306488	-	parp12a	NM_001082852
chr18	12306492	-	parp12a	NM_001082852
chr18	14276861	-	pdf	NM_001033730
chr18	14276890	-	pdf	NM_001033730
chr18	14276892	-	pdf	NM_001033730
chr18	14276904	-	pdf	NM_001033730
chr18	14276911	-	pdf	NM_001033730
chr18	14276915	-	pdf	NM_001033730
chr18	14276917	-	pdf	NM_001033730
chr18	14276927	-	pdf	NM_001033730
chr18	14276930	-	pdf	NM_001033730
chr18	14277008	-	pdf	NM_001033730
chr18	14277020	-	pdf	NM_001033730
chr18	14277024	-	pdf	NM_001033730
chr18	14277025	-	pdf	NM_001033730
chr18	14277030	-	pdf	NM_001033730
chr18	14277041	-	pdf	NM_001033730
chr18	14277044	-	pdf	NM_001033730
chr18	14277050	-	pdf	NM_001033730
chr18	14277308	-	pdf	NM_001033730
chr18	14277313	-	pdf	NM_001033730
chr18	14277317	-	pdf	NM_001033730
chr18	14277322	-	pdf	NM_001033730
chr18	14277323	-	pdf	NM_001033730
chr18	14277326	-	pdf	NM_001033730
chr18	14277346	-	pdf	NM_001033730
chr18	14277355	-	pdf	NM_001033730
chr18	14277356	-	pdf	NM_001033730
chr18	14277362	-	pdf	NM_001033730
chr18	16582783	-	wee1	NM_001005770
chr18	16582787	-	wee1	NM_001005770
chr18	16582802	-	wee1	NM_001005770
chr18	18840310	-	dennd4a	NM_001080989
chr18	18840318	-	dennd4a	NM_001080989
chr18	18840324	-	dennd4a	NM_001080989
chr18	18840363	-	dennd4a	NM_001080989
chr18	20960711	-	got2a	NM_213379
chr18	20960712	-	got2a	NM_213379
chr18	20960713	-	got2a	NM_213379
chr18	20960721	-	got2a	NM_213379
chr18	20960723	-	got2a	NM_213379
chr18	20960737	-	got2a	NM_213379
chr18	22515537	-	cpsf5	NM_201117
chr18	22515543	-	cpsf5	NM_201117
chr18	30448633	-	emc8	NM_213370
chr18	30448639	-	emc8	NM_213370
chr18	30448642	-	emc8	NM_213370
chr18	30448643	-	emc8	NM_213370
chr18	30448645	-	emc8	NM_213370
chr18	30448646	-	emc8	NM_213370
chr18	30448650	-	emc8	NM_213370
chr18	30448651	-	emc8	NM_213370
chr18	30448652	-	emc8	NM_213370
chr18	30448654	-	emc8	NM_213370
chr18	30448672	-	emc8	NM_213370
chr18	30448673	-	emc8	NM_213370
chr18	30448684	-	emc8	NM_213370
chr18	30448690	-	emc8	NM_213370
chr18	30448693	-	emc8	NM_213370
chr18	30448694	-	emc8	NM_213370
chr18	37740418	-	leo1	NM_207067
chr18	37740485	-	leo1	NM_207067
chr18	37740487	-	leo1	NM_207067
chr18	37740488	-	leo1	NM_207067
chr18	39000353	-	si:ch211-132b12.8	NM_001044959
chr18	39000357	-	si:ch211-132b12.8	NM_001044959
chr18	39000358	-	si:ch211-132b12.8	NM_001044959
chr18	39000360	-	si:ch211-132b12.8	NM_001044959
chr18	44591595	-	kcnk6	NM_001030074
chr18	44591629	-	kcnk6	NM_001030074
chr18	44591632	-	kcnk6	NM_001030074
chr18	44591647	-	kcnk6	NM_001030074
chr18	44591648	-	kcnk6	NM_001030074
chr18	44591649	-	kcnk6	NM_001030074
chr18	44777620	-	irf2bp1	NM_001044354
chr18	44777623	-	irf2bp1	NM_001044354
chr18	44777626	-	irf2bp1	NM_001044354
chr18	44777649	-	irf2bp1	NM_001044354
chr18	44777663	-	irf2bp1	NM_001044354
chr18	44777670	-	irf2bp1	NM_001044354
chr19	181903	+	rnf139	NM_001123048
chr19	181921	+	rnf139	NM_001123048
chr19	181922	+	rnf139	NM_001123048
chr19	181928	+	rnf139	NM_001123048
chr19	2000610	+	ptk2aa/snrpd1	NM_198819/NM_173252
chr19	2000611	+	ptk2aa/snrpd1	NM_198819/NM_173252
chr19	2000612	+	ptk2aa/snrpd1	NM_198819/NM_173252
chr19	2000660	+	ptk2aa/snrpd1	NM_198819/NM_173252
chr19	4873522	+	bty	NM_001020475
chr19	4873546	+	bty	NM_001020475
chr19	4873578	+	bty	NM_001020475
chr19	4873579	+	bty	NM_001020475
chr19	4873592	+	bty	NM_001020475
chr19	7570159	+	flot1a	NM_130913
chr19	7570170	+	flot1a	NM_130913
chr19	7570176	+	flot1a	NM_130913
chr19	7786418	+	brd2a	NM_131200/NM_001270571
chr19	7786420	+	brd2a	NM_131200/NM_001270571
chr19	7786421	+	brd2a	NM_131200/NM_001270571
chr19	7786444	+	brd2a	NM_131200/NM_001270571
chr19	8120597	+	mrpl24	NM_001002401
chr19	8120636	+	mrpl24	NM_001002401
chr19	8120639	+	mrpl24	NM_001002401
chr19	8120660	+	mrpl24	NM_001002401
chr19	8289696	+	cgnb	NM_001044762
chr19	8289706	+	cgnb	NM_001044762
chr19	8289714	+	cgnb	NM_001044762
chr19	8289735	+	cgnb	NM_001044762
chr19	8289744	+	cgnb	NM_001044762
chr19	8289748	+	cgnb	NM_001044762
chr19	15451153	+	ctps1a	NM_199211
chr19	18486809	+	slc39a7	NM_130931
chr19	18486844	+	slc39a7	NM_130931
chr19	18486874	+	slc39a7	NM_130931
chr19	18486882	+	slc39a7	NM_130931
chr19	26457129	+	jarid2b	NM_001202459
chr19	26457132	+	jarid2b	NM_001202459
chr19	26457133	+	jarid2b	NM_001202459
chr19	32833340	+	gmnn	NM_200086
chr19	32833354	+	gmnn	NM_200086
chr19	32833355	+	gmnn	NM_200086
chr19	32833359	+	gmnn	NM_200086
chr19	32833392	+	gmnn	NM_200086
chr19	32833394	+	gmnn	NM_200086
chr19	34515167	+	fam84b	NM_001044880
chr19	34515178	+	fam84b	NM_001044880
chr19	34515191	+	fam84b	NM_001044880
chr19	34515209	+	fam84b	NM_001044880
chr19	34515212	+	fam84b	NM_001044880
chr19	34515221	+	fam84b	NM_001044880
chr19	34515230	+	fam84b	NM_001044880
chr19	34515614	+	fam84b	NM_001044880
chr19	34515620	+	fam84b	NM_001044880
chr19	34515641	+	fam84b	NM_001044880
chr19	34515642	+	fam84b	NM_001044880
chr19	34515651	+	fam84b	NM_001044880
chr19	36224484	+	gabbr2	NM_001144043
chr19	36224493	+	gabbr2	NM_001144043
chr19	36224501	+	gabbr2	NM_001144043
chr19	36224504	+	gabbr2	NM_001144043
chr19	36224507	+	gabbr2	NM_001144043
chr19	40986949	+	sfpq	NM_213278
chr19	40986958	+	sfpq	NM_213278
chr19	40986960	+	sfpq	NM_213278
chr19	40986968	+	sfpq	NM_213278
chr19	40986969	+	sfpq	NM_213278
chr19	40986971	+	sfpq	NM_213278
chr19	41106428	+	si:ch211-173p18.3	NM_001044320
chr19	41106437	+	si:ch211-173p18.3	NM_001044320
chr19	41106443	+	si:ch211-173p18.3	NM_001044320
chr19	41106444	+	si:ch211-173p18.3	NM_001044320
chr19	41106453	+	si:ch211-173p18.3	NM_001044320
chr19	41106461	+	si:ch211-173p18.3	NM_001044320
chr19	41106471	+	si:ch211-173p18.3	NM_001044320
chr19	41106483	+	si:ch211-173p18.3	NM_001044320
chr19	41106491	+	si:ch211-173p18.3	NM_001044320
chr19	41106492	+	si:ch211-173p18.3	NM_001044320
chr19	43593000	+	si:ch211-13c6.2	NM_001082938
chr19	43849309	+	anp32e	NM_213277
chr19	43849320	+	anp32e	NM_213277
chr19	45288068	+	eef1a1l1	NM_131263
chr19	45288072	+	eef1a1l1	NM_131263
chr19	45288073	+	eef1a1l1	NM_131263
chr19	45288085	+	eef1a1l1	NM_131263
[truncated: 3,461 more rows]
